# Supplementary material for: Changes in paleo-groundwater levels revealed by water wells and their relationship with climate variations in imperial Southern China
Source: PLoS One. 2023 Oct 25;18(10):e0292662. doi: 10.1371/journal.pone.0292662 (PMC10599520; doi:10.1371/journal.pone.0292662)
Supplement: S1 File — (XLSX) [file pone.0292662.s001.xlsx]

## Sheet: Chengdu
Name-No.		Dynasty	Dating Methods	Longitude (E°)	Latitude (N°)	Elevation (m)	Diameter (m)	Vertical distance between the wellbore and modern ground level (m)	Wells depth (m)	Wellbore elevation (m)	Well-bottom elevation (m)	Reference
Xicaotian-J1		Early West Han	Date by typology or cultural layer	104.051	30.6733	504	0.42	3.25	0.5	500.75	500.25	Yi T, Gao P and Li P. Excavation report of the ancient remains of Xicaotian street in Jinniu District, Chengdu. Archaeological discovery in Chengdu. 2017; 259-275. doi:CNKI:SUN:CDK0.2017-00-009
Donghuamen-J5		Mid to Late Han	Date by typology or cultural layer	104.07	30.6612	505	/	2.05	2.34	502.95	500.61	Yi L, LI P, Zhang X, Jiang T, Li, JC , Wang J, He FY, Li FX, Yan B and Dai FY. Excavation report of the Han-Six Dynasty remains at the Donghuamen site in Chengdu. Archaeological discoveries in Chengdu. 2017; 158-258+544-546. doi:CNKI:SUN:CDK0.2017-00-008
Donghuamen-J7		Mid to Late Han	Date by typology or cultural layer	104.07	30.6612	505	/	2.05	0.86	502.95	502.09	Yi L, LI P, Zhang X, Jiang T, Li, JC , Wang J, He FY, Li FX, Yan B and Dai FY. Excavation report of the Han-Six Dynasty remains at the Donghuamen site in Chengdu. Archaeological discoveries in Chengdu. 2017; 158-258+544-546. doi:CNKI:SUN:CDK0.2017-00-008
		Han	Date by typology or cultural layer	104.052	30.6608	502	0.64	1.9	1.8	500.1	498.3	National Cultural Heritage Administration: Atlas of Chinese Cultural Relics· Sichuan Branch (Middle), Cultural Relics Publishing House, Beijing, China, 2009.
		Han	Date by typology or cultural layer	104.052	30.6608	502	0.67	1.15	2.25	500.85	498.6	National Cultural Heritage Administration: Atlas of Chinese Cultural Relics· Sichuan Branch (Middle), Cultural Relics Publishing House, Beijing, China, 2009.
		Han	Date by typology or cultural layer	104.055	30.6644	505	0.83	4.4	1.68	500.6	498.92	National Cultural Heritage Administration: Atlas of Chinese Cultural Relics· Sichuan Branch (Middle), Cultural Relics Publishing House, Beijing, China, 2009.
Yongling Park-J1		Han	Date by typology or cultural layer	104.045	30.6756	503	0.87	0.5	1.42	502.5	501.08	Xie Y, Su K, Liu Y, Zhou ZQ, Yang W and Dai Y. Excavation report of Yongling Park site in 2008. Archaeological discovery in Chengdu. 2008; 368-410. doi:CNKI:SUN:CDK0.2008-00-016
Yongling Park-J2		Han	Date by typology or cultural layer	104.045	30.6758	503	1.1	1	2.04	502	499.96	Xie Y, Su K, Liu Y, Zhou ZQ, Yang W and Dai Y. Excavation report of Yongling Park site in 2008. Archaeological discovery in Chengdu. 2008; 368-410. doi:CNKI:SUN:CDK0.2008-00-016
Yongling Park-J3		Han	Date by typology or cultural layer	104.045	30.6761	503	0.82	0.3	0.74	502.7	501.96	Xie Y, Su K, Liu Y, Zhou ZQ, Yang W and Dai Y. Excavation report of Yongling Park site in 2008. Archaeological discovery in Chengdu. 2008; 368-410. doi:CNKI:SUN:CDK0.2008-00-016
Yongling Park-J4		Han	Date by typology or cultural layer	104.045	30.6764	503	0.8	0.35	0.61	502.65	502.04	Xie Y, Su K, Liu Y, Zhou ZQ, Yang W and Dai Y. Excavation report of Yongling Park site in 2008. Archaeological discovery in Chengdu. 2008; 368-410. doi:CNKI:SUN:CDK0.2008-00-016
Yongling Park-J5		Han	Date by typology or cultural layer	104.046	30.6767	503	1.05	0.4	2.39	502.6	500.21	Xie Y, Su K, Liu Y, Zhou ZQ, Yang W and Dai Y. Excavation report of Yongling Park site in 2008. Archaeological discovery in Chengdu. 2008; 368-410. doi:CNKI:SUN:CDK0.2008-00-016
Yongling Park-J6		Han	Date by typology or cultural layer	104.046	30.6769	503	0.86	0.55	1.86	502.45	500.59	Xie Y, Su K, Liu Y, Zhou ZQ, Yang W and Dai Y. Excavation report of Yongling Park site in 2008. Archaeological discovery in Chengdu. 2008; 368-410. doi:CNKI:SUN:CDK0.2008-00-016
Tongjin Road-J2		Han	Date by typology or cultural layer	104.055	30.6833	502	0.92	0.8	0.72	501.2	500.48	Bai Yc, Yi L, Zhang XF, Jiang T and Li, P. Excavation report of Han remains of Tongjing Road. Archaeological discovery in Chengdu. 2015; 507-534. doi: CNKI:SUN:CDK0.2015-00-020
Tianfu Square-J6		West Jin	Date by typology or cultural layer	104.066	30.6615	502	0.93	3.65	0.55	498.35	497.8	Jiang ZH, Zhong YL , Yan B and Yi L. Excavation report of Han remains of northeastern Tianfu Square site in Chengdu. Archaeological discovery in Chengdu. 2013; 384-441+662-663.doi: CNKI:SUN:CDK0.2013-00-014
URIDR-J1		Tang	Date by typology or cultural layer	104.024	30.695	507	0.72	0.3	1.8	506.7	504.9	Liu J, Wang L , Chen GY, Li XF, Dai FY and Jiang M. Excavation report of tombs and wells in urban and rural integration demolition and resettlement housing site in Jinniu District in Chengdu, during Tang to Wudai, Archaeological discovery in Chengdu. 2007; 289-309. doi:CNKI:SUN:CDK0.2007-00-015
URIDR-J2		Tang	Date by typology or cultural layer	104.024	30.695	507	0.86	0.25	0.36	506.75	506.39	Liu J, Wang L , Chen GY, Li XF, Dai FY and Jiang M. Excavation report of tombs and wells in urban and rural integration demolition and resettlement housing site in Jinniu District in Chengdu, during Tang to Wudai, Archaeological discovery in Chengdu. 2007; 289-309. doi:CNKI:SUN:CDK0.2007-00-015
URIDR-J3		Tang	Date by typology or cultural layer	104.024	30.695	507	0.82	0.25	0.62	506.75	506.13	Liu J, Wang L , Chen GY, Li XF, Dai FY and Jiang M. Excavation report of tombs and wells in urban and rural integration demolition and resettlement housing site in Jinniu District in Chengdu, during Tang to Wudai, Archaeological discovery in Chengdu. 2007; 289-309. doi:CNKI:SUN:CDK0.2007-00-015
URIDR-J4		Tang	Date by typology or cultural layer	104.024	30.695	507	0.82	0.25	1.16	506.75	505.59	Liu J, Wang L , Chen GY, Li XF, Dai FY and Jiang M. Excavation report of tombs and wells in urban and rural integration demolition and resettlement housing site in Jinniu District in Chengdu, during Tang to Wudai, Archaeological discovery in Chengdu. 2007; 289-309. doi:CNKI:SUN:CDK0.2007-00-015
URIDR-J5		Tang	Date by typology or cultural layer	104.024	30.695	507	1.48	0.25	2.1	506.75	504.65	Liu J, Wang L , Chen GY, Li XF, Dai FY and Jiang M. Excavation report of tombs and wells in urban and rural integration demolition and resettlement housing site in Jinniu District in Chengdu, during Tang to Wudai, Archaeological discovery in Chengdu. 2007; 289-309. doi:CNKI:SUN:CDK0.2007-00-015
URIDR-J6		Tang	Date by typology or cultural layer	104.024	30.695	507	0.64	0.25	0.8	506.75	505.95	Liu J, Wang L , Chen GY, Li XF, Dai FY and Jiang M. Excavation report of tombs and wells in urban and rural integration demolition and resettlement housing site in Jinniu District in Chengdu, during Tang to Wudai, Archaeological discovery in Chengdu. 2007; 289-309. doi:CNKI:SUN:CDK0.2007-00-015
URIDR-J7		Tang	Date by typology or cultural layer	104.024	30.695	507	1.68	0.3	2	506.7	504.7	Liu J, Wang L , Chen GY, Li XF, Dai FY and Jiang M. Excavation report of tombs and wells in urban and rural integration demolition and resettlement housing site in Jinniu District in Chengdu, during Tang to Wudai, Archaeological discovery in Chengdu. 2007; 289-309. doi:CNKI:SUN:CDK0.2007-00-015
Dufu-J1		Tang	Date by typology or cultural layer	104.029	30.66	501	0.57	0.5	2.74	500.5	497.76	Luo EH and Xu PZ. Excavation report of Tang-Song remains in Dufu Thatched Cottage site, Chengdu, Southern Ethnology and Archaeology. 1990; 233-298+312-313+319-327. doi:CNKI:SUN:NFMZ.0.1990-00-020
Dufu-J2		Tang	Date by typology or cultural layer	104.029	30.66	501	0.76	0.48	3.2	500.52	497.32	Luo EH and Xu PZ. Excavation report of Tang-Song remains in Dufu Thatched Cottage site, Chengdu, Southern Ethnology and Archaeology. 1990; 233-298+312-313+319-327. doi:CNKI:SUN:NFMZ.0.1990-00-020
East Dingzi-J1		Tang-Wudai	Date by typology or cultural layer	104.068	30.6522	497	/	1.55	1.96	495.45	493.49	Yi L, Wang J, Li P, Zhong YL and Yan B. Excavation report of East Dingzi Street site, Chengdu, Archaeological discovery in Chengdu. 2014; 321-388+533-534. doi: CNKI:SUN:CDK0.2014-00-017
Du-J3		Tang-North Song	Date by typology or cultural layer	104.029	30.66	501	1.24	0.85	2.11	500.15	498.04	Luo EH and Xu PZ. Excavation report of Tang-Song remains in Dufu Thatched Cottage site, Chengdu, Southern Ethnology and Archaeology. 1990; 233-298+312-313+319-327. doi: CNKI:SUN:NFMZ.0.1990-00-020
Du-J4		Tang	Date by typology or cultural layer	104.029	30.66	501	0.82	0.48	2.7	500.52	497.82	Luo EH and Xu PZ. Excavation report of Tang-Song remains in Dufu Thatched Cottage site, Chengdu, Southern Ethnology and Archaeology. 1990; 233-298+312-313+319-327. doi: CNKI:SUN:NFMZ.0.1990-00-020
Zhuhui Street-J1		Late Tang- North Song	Date by typology or cultural layer	104.067	30.6667	498	1	1.4	2	496.6	493.9	Luo EH and Xu PZ. Excavation report of Tang-Song remains in Dufu Thatched Cottage site, Chengdu, Southern Ethnology and Archaeology. 1990; 233-298+312-313+319-327. doi: CNKI:SUN:NFMZ.0.1990-00-020
Zhuhui Street-J2		Late Tang- North Song	Date by typology or cultural layer	104.067	30.6667	498	0.7	1.65	4.5	496.35	494.35	Luo EH and Xu PZ. Excavation report of Tang-Song remains in Dufu Thatched Cottage site, Chengdu, Southern Ethnology and Archaeology. 1990; 233-298+312-313+319-327. doi: CNKI:SUN:NFMZ.0.1990-00-020
Jiangnanguan-J5-1		Late Tang	Date by typology or cultural layer	104.081	30.654	497	1.2	1.65	0.4	495.35	490.85	Huang XF, Song SY, Chen XP, Cao GM and Li FX. Excavation report of Tang-Song remains in Jiangnanguan site, Chengdu. Archaeological discovery in Chengdu. 1999; 260-277. doi: CNKI:SUN:CDK0.1999-00-019
Jinhe Road-J3		Wudai-Song	Date by typology or cultural layer	104.096	31.1015	501	0.6	0.95	1.14	500.05	499.65	Wang J, Wang ZX, Su K, Xie T and Sun ZH. Excavation report of Jinhe Road site, Chengdu. Archaeological discovery in Chengdu. 2015; 320+803+321-378+804+379-416. doi: CNKI:SUN:CDK0.2015-00-015
Jiangnanguan-J4-1		Song	Date by typology or cultural layer	104.081	30.654	497	/	1.3	0.21	495.7	#REF!	Huang XF, Song SY, Chen XP, Cao GM and Li FX. Excavation report of Tang-Song remains in Jiangnanguan site, Chengdu. Archaeological discovery in Chengdu. 1999; 260-277. doi: CNKI:SUN:CDK0.1999-00-019
Dingzi-J2		Ming	Date by typology or cultural layer	104.068	30.6522	497	/	0.9	1.86	496.1	#REF!	Yi L, Wang J, Li P, Zhong YL and Yan B. Excavation report of East Dingzi Street site, Chengdu, Archaeological discovery in Chengdu. 2014; 321-388+533-534. doi:CNKI:SUN:CDK0.2014-00-017
Jinhe-J1		Ming-Qing	Date by typology or cultural layer	104.096	31.1015	501	0.82	0.85	1.05	500.15	498.29	Wang J, Wang ZX, Su K, Xie T and Sun ZH. Excavation report of Jinhe Road site, Chengdu. Archaeological discovery in Chengdu. 2015; 320+803+321-378+804+379-416. doi: CNKI:SUN:CDK0.2015-00-015
Jinhe-J2		Ming-Qing	Date by typology or cultural layer	104.096	31.1015	501	0.84	0.8	1.5	500.2	499.15	Wang J, Wang ZX, Su K, Xie T and Sun ZH. Excavation report of Jinhe Road site, Chengdu. Archaeological discovery in Chengdu. 2015; 320+803+321-378+804+379-416. doi: CNKI:SUN:CDK0.2015-00-015
Jinhe-J4		Ming-Qing	Date by typology or cultural layer	104.096	31.1015	501	0.8	1.45	/	499.55	498.05	Wang J, Wang ZX, Su K, Xie T and Sun ZH. Excavation report of Jinhe Road site, Chengdu. Archaeological discovery in Chengdu. 2015; 320+803+321-378+804+379-416. doi: CNKI:SUN:CDK0.2015-00-015

## Sheet: Changsha
Name-No.		Dynasty	Dateing Methods	Longitude (E°)	Latitude (N°)	Elevation (m)	Diameter (m)	Vertical distance between the wellbore and modern ground level (m)	Wells depth (m)	Wellbore elevation (m)	Well-bottom elevation (m)	Reference
Yuefang-J30		Warring States	Date by typology or cultural layer	112.976	28.1902	52	1.1	3.5	0.9	48.5	47.6	Zhang K. Excavation report of ancient wells in the 5th and 6th Yuefang site in Pozi Street, Changsha during year 2005. Journal of Hunan Provincial Museum. 2017; 98-108+14. doi: CNKI:SUN:HNBW.0.2017-11-30
Yuefang-J32		Warring States	Date by typology or cultural layer	112.976	28.1902	52	1.02	3.5	0.82	48.5	47.68	Zhang K. Excavation report of ancient wells in the 5th and 6th Yuefang site in Pozi Street, Changsha during year 2005. Journal of Hunan Provincial Museum. 2017; 98-108+14. doi: CNKI:SUN:HNBW.0.2017-11-30
Yuefang-J38		Warring States	Date by typology or cultural layer	112.976	28.1902	52	1.2	3.5	1.8	48.5	46.7	Zhang K. Excavation report of ancient wells in the 5th and 6th Yuefang site in Pozi Street, Changsha during year 2005. Journal of Hunan Provincial Museum. 2017; 98-108+14. doi: CNKI:SUN:HNBW.0.2017-11-30
Yuefang-J34		Warring States	Date by typology or cultural layer	112.976	28.1902	52	1.15	3.5	1.4	48.5	47.1	Zhang K. Excavation report of ancient wells in the 5th and 6th Yuefang site in Pozi Street, Changsha during year 2005. Journal of Hunan Provincial Museum. 2017; 98-108+14. doi: CNKI:SUN:HNBW.0.2017-11-30
Yuefang-J18		West Han	Date by typology or cultural layer	112.976	28.1902	52	1.4	3.5	1.7	48.5	46.8	Zhang K. Excavation report of ancient wells in the 5th and 6th Yuefang site in Pozi Street, Changsha during year 2005. Journal of Hunan Provincial Museum. 2017; 98-108+14. doi: CNKI:SUN:HNBW.0.2017-11-30
Yuefang-J33		West Han	Date by typology or cultural layer	112.976	28.1902	52	1.26	3.5	1.58	48.5	46.92	Zhang K. Excavation report of ancient wells in the 5th and 6th Yuefang site in Pozi Street, Changsha during year 2005. Journal of Hunan Provincial Museum. 2017; 98-108+14. doi: CNKI:SUN:HNBW.0.2017-11-30
Yuefang-J35		West Han	Date by typology or cultural layer	112.976	28.1902	52	1.2	3.5	1.6	48.5	46.9	Zhang K. Excavation report of ancient wells in the 5th and 6th Yuefang site in Pozi Street, Changsha during year 2005. Journal of Hunan Provincial Museum. 2017; 98-108+14. doi: CNKI:SUN:HNBW.0.2017-11-30
Yuefang-J36		West Han	Date by typology or cultural layer	112.976	28.1902	52	1.12	3.5	1.4	48.5	47.1	Zhang K. Excavation report of ancient wells in the 5th and 6th Yuefang site in Pozi Street, Changsha during year 2005. Journal of Hunan Provincial Museum. 2017; 98-108+14. doi: CNKI:SUN:HNBW.0.2017-11-30
Yuefang-J37		West Han	Date by typology or cultural layer	112.976	28.1902	52	1.25	3.5	2.1	48.5	46.4	Zhang K. Excavation report of ancient wells in the 5th and 6th Yuefang site in Pozi Street, Changsha during year 2005. Journal of Hunan Provincial Museum. 2017; 98-108+14. doi: CNKI:SUN:HNBW.0.2017-11-30
Yuefang-J16		East Han	Date by typology or cultural layer	112.976	28.1902	52	1.3	3.5	0.9	48.5	47.6	Zhang K. Excavation report of ancient wells in the 5th and 6th Yuefang site in Pozi Street, Changsha during year 2005. Journal of Hunan Provincial Museum. 2017; 98-108+14. doi: CNKI:SUN:HNBW.0.2017-11-30
Yuefang-J17		Late East Han	Date by typology or cultural layer	112.976	28.1902	52	0.9	3.5	1.2	48.5	47.3	Zhang K. Excavation report of ancient wells in the 5th and 6th Yuefang site in Pozi Street, Changsha during year 2005. Journal of Hunan Provincial Museum. 2017; 98-108+14. doi: CNKI:SUN:HNBW.0.2017-11-30
Yuefang-J19		Late East Han	Date by typology or cultural layer	112.976	28.1902	52	1	3.5	1.2	48.5	47.3	Zhang K. Excavation report of ancient wells in the 5th and 6th Yuefang site in Pozi Street, Changsha during year 2005. Journal of Hunan Provincial Museum. 2017; 98-108+14. doi: CNKI:SUN:HNBW.0.2017-11-30
Yuefang-J2		Jin	Date by typology or cultural layer	112.976	28.1902	52	1.2	3.5	1.4	48.5	47.1	Zhang K. Excavation report of ancient wells in the 5th and 6th Yuefang site in Pozi Street, Changsha during year 2005. Journal of Hunan Provincial Museum. 2017; 98-108+14. doi: CNKI:SUN:HNBW.0.2017-11-30
Yuefang-J26		Jin	Date by typology or cultural layer	112.976	28.1902	52	1.2	3.5	1	48.5	47.5	Zhang K. Excavation report of ancient wells in the 5th and 6th Yuefang site in Pozi Street, Changsha during year 2005. Journal of Hunan Provincial Museum. 2017; 98-108+14. doi: CNKI:SUN:HNBW.0.2017-11-30
Yuefang-J28		Jin	Date by typology or cultural layer	112.976	28.1902	52	1.12	3.5	1.4	48.5	47.1	Zhang K. Excavation report of ancient wells in the 5th and 6th Yuefang site in Pozi Street, Changsha during year 2005. Journal of Hunan Provincial Museum. 2017; 98-108+14. doi: CNKI:SUN:HNBW.0.2017-11-30
Yuefang-J6		Jin	Date by typology or cultural layer	112.976	28.1902	52	0.9	3.5	1.7	48.5	46.8	Zhang K. Excavation report of ancient wells in the 5th and 6th Yuefang site in Pozi Street, Changsha during year 2005. Journal of Hunan Provincial Museum. 2017; 98-108+14. doi: CNKI:SUN:HNBW.0.2017-11-30
Yuefang-J39		Tang	Date by typology or cultural layer	112.976	28.1902	52	1.1	3.5	1.7	48.5	46.8	Zhang K. Excavation report of ancient wells in the 5th and 6th Yuefang site in Pozi Street, Changsha during year 2005. Journal of Hunan Provincial Museum. 2017; 98-108+14. doi: CNKI:SUN:HNBW.0.2017-11-30
Yuefang-J3		Tang	Date by typology or cultural layer	112.976	28.1902	52	1.3	3.5	2.5	48.5	46	Zhang K. Excavation report of ancient wells in the 5th and 6th Yuefang site in Pozi Street, Changsha during year 2005. Journal of Hunan Provincial Museum. 2017; 98-108+14. doi: CNKI:SUN:HNBW.0.2017-11-30
Yuefang-J4		Tang	Date by typology or cultural layer	112.976	28.1902	52	0.9	3.5	0.7	48.5	47.8	Zhang K. Excavation report of ancient wells in the 5th and 6th Yuefang site in Pozi Street, Changsha during year 2005. Journal of Hunan Provincial Museum. 2017; 98-108+14. doi: CNKI:SUN:HNBW.0.2017-11-30
Yuefang-J5		Tang	Date by typology or cultural layer	112.976	28.1902	52	1.05	3.5	1.2	48.5	47.3	Zhang K. Excavation report of ancient wells in the 5th and 6th Yuefang site in Pozi Street, Changsha during year 2005. Journal of Hunan Provincial Museum. 2017; 98-108+14. doi: CNKI:SUN:HNBW.0.2017-11-30
Yuefang-J20		Tang	Date by typology or cultural layer	112.976	28.1902	52	1.2	3.5	1.5	48.5	47	Zhang K. Excavation report of ancient wells in the 5th and 6th Yuefang site in Pozi Street, Changsha during year 2005. Journal of Hunan Provincial Museum. 2017; 98-108+14. doi: CNKI:SUN:HNBW.0.2017-11-30
Yuefang-J23		Tang	Date by typology or cultural layer	112.976	28.1902	52	0.95	3.5	1.2	48.5	47.3	Zhang K. Excavation report of ancient wells in the 5th and 6th Yuefang site in Pozi Street, Changsha during year 2005. Journal of Hunan Provincial Museum. 2017; 98-108+14. doi: CNKI:SUN:HNBW.0.2017-11-30
Yuefang-J24		Tang	Date by typology or cultural layer	112.976	28.1902	52	0.9	3.5	1.1	48.5	47.4	Zhang K. Excavation report of ancient wells in the 5th and 6th Yuefang site in Pozi Street, Changsha during year 2005. Journal of Hunan Provincial Museum. 2017; 98-108+14. doi: CNKI:SUN:HNBW.0.2017-11-30
Shimao-J1		Tang-Wudai	Date by typology or cultural layer	112.985	28.194	57	2.222	1.5	2.9	55.5	52.6	Cao Y, Li JW, Wang M, Li Q, Gao T and Lu HW. Excavation report of Yunjia Lane ancient wells group in Furong District, Changsha. Relics and Museolgy. 2015; 6:10-20. doi: CNKI:SUN:WEBO.0.2015-06-003
Shimao-J32		Tang-Wudai	Date by typology or cultural layer	112.985	28.194	57	0.9	1.5	1.1	55.5	54.4	Cao Y, Li JW, Wang M, Li Q, Gao T and Lu HW. Excavation report of Yunjia Lane ancient wells group in Furong District, Changsha. Relics and Museolgy. 2015; 6:10-20. doi: CNKI:SUN:WEBO.0.2015-06-003
Shimao-J9		Tang-Wudai	Date by typology or cultural layer	112.985	28.194	57	0.85	1.5	0.4	55.5	55.1	Cao Y, Li JW, Wang M, Li Q, Gao T and Lu HW. Excavation report of Yunjia Lane ancient wells group in Furong District, Changsha. Relics and Museolgy. 2015; 6:10-20. doi: CNKI:SUN:WEBO.0.2015-06-003
Shimao-J19		Tang-North Song	Date by typology or cultural layer	112.985	28.194	57	1.5	1.5	1.4	55.5	54.1	Cao Y, Li JW, Wang M, Li Q, Gao T and Lu HW. Excavation report of Yunjia Lane ancient wells group in Furong District, Changsha. Relics and Museolgy. 2015; 6:10-20. doi: CNKI:SUN:WEBO.0.2015-06-003
Shimao-J14		Wudai-North Song	Date by typology or cultural layer	112.985	28.194	57	1	1.5	0.45	55.5	55.05	Cao Y, Li JW, Wang M, Li Q, Gao T and Lu HW. Excavation report of Yunjia Lane ancient wells group in Furong District, Changsha. Relics and Museolgy. 2015; 6:10-20. doi: CNKI:SUN:WEBO.0.2015-06-003
Wujialing-J5		Wudai	Date by typology or cultural layer	112.985	28.2237	46	/	0	3.6	46	42.4	Sun M, He J and Wu W. Excavation report of Tang-Song site in Wujialin, Changsha. Wenwu Chunqiu. 2018; 4:49-55+66. doi: 10.13635/j.cnki.wwcq.2018.04.007
Wujialing-J6		Wudai-North Song	Date by typology or cultural layer	112.985	28.2237	46	/	0	3.4	46	42.6	Sun M, He J and Wu W. Excavation report of Tang-Song site in Wujialin, Changsha. Wenwu Chunqiu. 2018; 4:49-55+66. doi: 10.13635/j.cnki.wwcq.2018.04.007
Yuefang-J7		Song	Date by typology or cultural layer	112.976	28.1902	52	1.3	2.55	1.6	49.45	47.85	Zhang K. Excavation report of ancient wells in the 5th and 6th Yuefang site in Pozi Street, Changsha during year 2005. Journal of Hunan Provincial Museum. 2017; 98-108+14. doi: CNKI:SUN:HNBW.0.2017-11-30
Yuefang-J12		Song	Date by typology or cultural layer	112.976	28.1902	52	1.1	2.55	1.9	49.45	47.55	Zhang K. Excavation report of ancient wells in the 5th and 6th Yuefang site in Pozi Street, Changsha during year 2005. Journal of Hunan Provincial Museum. 2017; 98-108+14. doi: CNKI:SUN:HNBW.0.2017-11-30
Yuefang-J1		Song	Date by typology or cultural layer	112.976	28.1902	52	1	2.55	1.5	49.45	47.95	Zhang K. Excavation report of ancient wells in the 5th and 6th Yuefang site in Pozi Street, Changsha during year 2005. Journal of Hunan Provincial Museum. 2017; 98-108+14. doi: CNKI:SUN:HNBW.0.2017-11-30
Yuefang-J10		Song	Date by typology or cultural layer	112.976	28.1902	52	0.9	2.55	0.7	49.45	48.75	Zhang K. Excavation report of ancient wells in the 5th and 6th Yuefang site in Pozi Street, Changsha during year 2005. Journal of Hunan Provincial Museum. 2017; 98-108+14. doi: CNKI:SUN:HNBW.0.2017-11-30
Yuefang-J21		Song	Date by typology or cultural layer	112.976	28.1902	52	1.1	2.55	1.4	49.45	48.05	Zhang K. Excavation report of ancient wells in the 5th and 6th Yuefang site in Pozi Street, Changsha during year 2005. Journal of Hunan Provincial Museum. 2017; 98-108+14. doi: CNKI:SUN:HNBW.0.2017-11-30
Yuefang-J22		Song	Date by typology or cultural layer	112.976	28.1902	52	1.15	2.55	0.9	49.45	48.55	Zhang K. Excavation report of ancient wells in the 5th and 6th Yuefang site in Pozi Street, Changsha during year 2005. Journal of Hunan Provincial Museum. 2017; 98-108+14. doi: CNKI:SUN:HNBW.0.2017-11-30
Yuefang-J25		Song	Date by typology or cultural layer	112.976	28.1902	52	1.2	2.55	1.7	49.45	47.75	Zhang K. Excavation report of ancient wells in the 5th and 6th Yuefang site in Pozi Street, Changsha during year 2005. Journal of Hunan Provincial Museum. 2017; 98-108+14. doi: CNKI:SUN:HNBW.0.2017-11-30
Yuefang-J29		Song	Date by typology or cultural layer	112.976	28.1902	52	1.35	2.55	1.8	49.45	47.65	Zhang K. Excavation report of ancient wells in the 5th and 6th Yuefang site in Pozi Street, Changsha during year 2005. Journal of Hunan Provincial Museum. 2017; 98-108+14. doi: CNKI:SUN:HNBW.0.2017-11-30
Yunjia-J6		Song	Date by typology or cultural layer	112.985	28.194	57	1	1.5	2.9	55.5	52.6	Cao Y, Li JW, Wang M, Li Q, Gao T and Lu HW. Excavation report of Yunjia Lane ancient wells group in Furong District, Changsha. Relics and Museolgy. 2015; 6:10-20. doi: CNKI:SUN:WEBO.0.2015-06-003
YunjiaJ12		Late North Song	Date by typology or cultural layer	112.985	28.194	57	0.96	1.5	0.72	55.5	54.78	Cao Y, Li JW, Wang M, Li Q, Gao T and Lu HW. Excavation report of Yunjia Lane ancient wells group in Furong District, Changsha. Relics and Museolgy. 2015; 6:10-20. doi: CNKI:SUN:WEBO.0.2015-06-003
Yunjia-J15		Song	Date by typology or cultural layer	112.985	28.194	57	/	1.5	2.2	55.5	53.3	Cao Y, Li JW, Wang M, Li Q, Gao T and Lu HW. Excavation report of Yunjia Lane ancient wells group in Furong District, Changsha. Relics and Museolgy. 2015; 6:10-20. doi: CNKI:SUN:WEBO.0.2015-06-003
Yunjia-J26		Song	Date by typology or cultural layer	112.985	28.194	57	1.1	1.5	2.2	55.5	53.3	Cao Y, Li JW, Wang M, Li Q, Gao T and Lu HW. Excavation report of Yunjia Lane ancient wells group in Furong District, Changsha. Relics and Museolgy. 2015; 6:10-20. doi: CNKI:SUN:WEBO.0.2015-06-003
Yunjia-J33		North Song	Date by typology or cultural layer	112.985	28.194	57	1.5	1.5	2.7	55.5	52.8	Cao Y, Li JW, Wang M, Li Q, Gao T and Lu HW. Excavation report of Yunjia Lane ancient wells group in Furong District, Changsha. Relics and Museolgy. 2015; 6:10-20. doi: CNKI:SUN:WEBO.0.2015-06-003
1st school-J3		North Song	Date by typology or cultural layer	112.988	28.2035	54	1.4	2.8	4.6	51.2	46.6	Antiquities Task Force of Changsha. Excavation report of a Song well in the 1st senior school in Changsha, Hunan province. Jianghan Archaeology. 1995; 2:36-38+29. doi:CNKI:SUN:JHK0.1995-02-004
Kaile-J4		Song	Date by typology or cultural layer	112.978	28.2189	51	1.2	1.5	0.7	49.5	48.8	Zhang JY, Zhao XH, Li JW, Xiao JH, She LZ and Gao T. Excavation report of ancient wells in Kaile site, Kaifu District, Changsha. Journal of Hunan Provincial Museum. 2010; 140-151+17-18. doi: CNKI:SUN:HNBW.0.2010-00-019
Kaile-J5		Song	Date by typology or cultural layer	112.978	28.2189	51	2.4	1.5	1.6	49.5	47.9	Zhang JY, Zhao XH, Li JW, Xiao JH, She LZ and Gao T. Excavation report of ancient wells in Kaile site, Kaifu District, Changsha. Journal of Hunan Provincial Museum. 2010; 140-151+17-18. doi: CNKI:SUN:HNBW.0.2010-00-019
Kaile-J8		Song	Date by typology or cultural layer	112.978	28.2189	51	1.2	1.5	1.6	49.5	47.9	Zhang JY, Zhao XH, Li JW, Xiao JH, She LZ and Gao T. Excavation report of ancient wells in Kaile site, Kaifu District, Changsha. Journal of Hunan Provincial Museum. 2010; 140-151+17-18. doi: CNKI:SUN:HNBW.0.2010-00-019
Kaile-J9		Song	Date by typology or cultural layer	112.978	28.2189	51	1.3	1.5	1.8	49.5	47.7	Zhang JY, Zhao XH, Li JW, Xiao JH, She LZ and Gao T. Excavation report of ancient wells in Kaile site, Kaifu District, Changsha. Journal of Hunan Provincial Museum. 2010; 140-151+17-18. doi: CNKI:SUN:HNBW.0.2010-00-019
Kaile-J11		Song	Date by typology or cultural layer	112.978	28.2189	51	1.1	1.5	3.2	49.5	46.3	Zhang JY, Zhao XH, Li JW, Xiao JH, She LZ and Gao T. Excavation report of ancient wells in Kaile site, Kaifu District, Changsha. Journal of Hunan Provincial Museum. 2010; 140-151+17-18. doi: CNKI:SUN:HNBW.0.2010-00-019
Kaile-J1		Yuan	Date by typology or cultural layer	112.978	28.2189	51	2.02	1.75	2.8	49.25	46.45	Zhang JY, Zhao XH, Li JW, Xiao JH, She LZ and Gao T. Excavation report of ancient wells in Kaile site, Kaifu District, Changsha. Journal of Hunan Provincial Museum. 2010; 140-151+17-18. doi: CNKI:SUN:HNBW.0.2010-00-019
Yuefang-J13		Ming-Qing	Date by typology or cultural layer	112.976	28.1902	52	0.9	1.7	0.7	50.3	49.6	Zhang K. Excavation report of ancient wells in the 5th and 6th Yuefang site in Pozi Street, Changsha during year 2005. Journal of Hunan Provincial Museum. 2017; 98-108+14. doi: CNKI:SUN:HNBW.0.2017-11-30
Yuefang-J14		Ming-Qing	Date by typology or cultural layer	112.976	28.1902	52	1	1.7	0.8	50.3	49.5	Zhang K. Excavation report of ancient wells in the 5th and 6th Yuefang site in Pozi Street, Changsha during year 2005. Journal of Hunan Provincial Museum. 2017; 98-108+14. doi: CNKI:SUN:HNBW.0.2017-11-30
Yuefang-J15		Ming-Qing	Date by typology or cultural layer	112.976	28.1902	52	1.15	1.7	1.6	50.3	48.7	Zhang K. Excavation report of ancient wells in the 5th and 6th Yuefang site in Pozi Street, Changsha during year 2005. Journal of Hunan Provincial Museum. 2017; 98-108+14. doi: CNKI:SUN:HNBW.0.2017-11-30
Yuefang-J8		Ming-Qing	Date by typology or cultural layer	112.976	28.1902	52	0.9	1.7	1	50.3	49.3	Zhang K. Excavation report of ancient wells in the 5th and 6th Yuefang site in Pozi Street, Changsha during year 2005. Journal of Hunan Provincial Museum. 2017; 98-108+14. doi: CNKI:SUN:HNBW.0.2017-11-30
Yuefang-J9		Ming-Qing	Date by typology or cultural layer	112.976	28.1902	52	1	1.7	1.1	50.3	49.2	Zhang K. Excavation report of ancient wells in the 5th and 6th Yuefang site in Pozi Street, Changsha during year 2005. Journal of Hunan Provincial Museum. 2017; 98-108+14. doi: CNKI:SUN:HNBW.0.2017-11-30
Yuefang-J11		Ming-Qing	Date by typology or cultural layer	112.976	28.1902	52	0.9	1.7	0.8	50.3	49.5	Zhang K. Excavation report of ancient wells in the 5th and 6th Yuefang site in Pozi Street, Changsha during year 2005. Journal of Hunan Provincial Museum. 2017; 98-108+14. doi: CNKI:SUN:HNBW.0.2017-11-30
Yuefang-J27		Ming-Qing	Date by typology or cultural layer	112.976	28.1902	52	1.3	1.7	1.6	50.3	48.7	Zhang K. Excavation report of ancient wells in the 5th and 6th Yuefang site in Pozi Street, Changsha during year 2005. Journal of Hunan Provincial Museum. 2017; 98-108+14. doi: CNKI:SUN:HNBW.0.2017-11-30
Yuefang-J31		Ming-Qing	Date by typology or cultural layer	112.976	28.1902	52	1.38	1.7	1.7	50.3	48.6	Zhang K. Excavation report of ancient wells in the 5th and 6th Yuefang site in Pozi Street, Changsha during year 2005. Journal of Hunan Provincial Museum. 2017; 98-108+14. doi: CNKI:SUN:HNBW.0.2017-11-30

## Sheet: Nanjing
Name-No.		Dynasty (A.D.)	Dating Methods	Longitude (E°)	Latitude (N°)	Elevation (m)	Diameter (m)	Vertical distance between the wellbore and modern ground level (m)	Wells depth (m)	Wellbore elevation (m)	Well-bottom elevation (m)	Reference
Zhanggang-3		Han	Date by typology or cultural layer	118.933	31.8	9	/	1	8	8	0	This paper
Jiangtongting-J1		West Jin	Date by typology or cultural layer	118.791	31.0297	15	/	6.4	0.68	8.6	7.92	Ma T and Jia W Y. A West Jin-dynasty well was discovered in Nanjing. Cultural Relics. 2002; 7:15-18. doi: CNKI:SUN:WENW.0.2002-07-002
Shenzhou Road-J1		West Jin	Date by typology or cultural layer	118.767	32.0167	18	/	6.4	0.68	11.6	10.92	This paper
Xijie-J6		East Jin	Date by typology or cultural layer	118.773	32.0127	13	1.4	1.5	4.45	11.5	7.05	This paper
Xijie-J15		East Jin	Date by typology or cultural layer	118.773	32.0127	13	0.6	2.5	3.6	10.5	6.9	This paper
Xijie-J21		East Jin	Date by typology or cultural layer	118.773	32.0127	14	/	2.5	2.5	11.5	9	This paper
Xijie-J35		East Jin	Date by typology or cultural layer	118.773	32.0127	13	0.4	2.5	6.25	10.5	4.25	This paper
Xijie-J36		East Jin	Date by typology or cultural layer	118.773	32.0127	14	1.1*0.9	2.5	3	11.5	8.5	This paper
Xijie-J41		East Jin	Date by typology or cultural layer	118.773	32.0127	13	0.7	2.5	1.2	10.5	9.3	This paper
Xijie-J71		East Jin	Date by typology or cultural layer	118.773	32.0127	14	0.4	2.5	1.02	11.5	10.48	This paper
Xijie-J72		East Jin	Date by typology or cultural layer	118.773	32.0127	14	0.7	2.5	1.94	11.5	9.56	This paper
Xijie-J73		East Jin	Date by typology or cultural layer	118.773	32.0127	14	0.64	2.5	2.54	11.5	8.96	This paper
Xijie-J74		East Jin	Date by typology or cultural layer	118.773	32.0127	14	0.6	2.5	2.2	11.5	9.3	This paper
Xijie-J87		East Jin	Date by typology or cultural layer	118.773	32.0127	14	3.77	2.5	1.3	11.5	10.2	This paper
Xijie-J7		South Dynasty	Date by typology or cultural layer	118.773	32.0127	13	0.6	1.5	3.5	11.5	8	This paper
Xijie-J8		South Dynasty	Date by typology or cultural layer	118.773	32.0127	13	0.7	2.7	3.2	10.3	7.1	This paper
Xijie-J23		South Dynasty	Date by typology or cultural layer	118.773	32.0127	14	1.41	2.7	4.4	11.3	6.9	This paper
Xijie-J30		South Dynasty	Date by typology or cultural layer	118.773	32.0127	14	0.75	2.7	7.23	11.3	4.07	This paper
Xijie-J39		South Dynasty	Date by typology or cultural layer	118.773	32.0127	14	0.9	2.7	1.6	11.3	9.7	This paper
Xijie-J40		South Dynasty	Date by typology or cultural layer	118.773	32.0127	14	1.5	2.7	3	11.3	8.3	This paper
Xijie-J50		South Dynasty	Date by typology or cultural layer	118.773	32.0127	14	0.8	2.7	3	11.3	8.3	This paper
Xijie-J51		South Dynasty	Date by typology or cultural layer	118.773	32.0127	14	1.1	2.7	4.15	11.3	7.15	This paper
Xijie-J63		South Dynasty	Date by typology or cultural layer	118.773	32.0127	14	0.6	2.7	2.6	11.3	8.7	This paper
Xijie-J64		South Dynasty	Date by typology or cultural layer	118.773	32.0127	14	0.9	2.7	2.93	11.3	8.37	This paper
Xijie-J70		South Dynasty	Date by typology or cultural layer	118.773	32.0127	14	0.78	2.7	7	11.3	4.3	This paper
Dabaoensi-J6		Six Dynasties	Date by typology or cultural layer	118.789	32.0156	13	/	0.5	12.8	12.5	-0.3	Qi HN. Excavation of 6th well in Dabaoen temple, Nanjing and its relationship with "Yi well". Southeast Culture. 2015; 4:59-72+129. doi:CNKI:SUN:DNWH.0.2015-04-010
Brick well in Six Dynasty		Six Dynasties	Date by typology or cultural layer	118.788	32.0442	15	/	0	6	15	9	This paper
2013BJ6		North Song	Date by typology or cultural layer	118.767	32.0167	18	/	0.5	12.8	17.5	4.7	This paper
Xijie-J1		Song	Date by typology or cultural layer	118.773	32.0127	14	1.3	1.9	5.3	12.1	6.8	This paper
Xijie-J2		Song	Date by typology or cultural layer	118.773	32.0127	14	0.8	1.9	4.5	12.1	7.6	This paper
Xijie-J4		Song	Date by typology or cultural layer	118.773	32.0127	14	0.75	1.9	6.2	12.1	5.9	This paper
Xijie-J9		Song	Date by typology or cultural layer	118.773	32.0127	14	0.7	1.9	3.8	12.1	8.3	This paper
Xijie-J10		Song	Date by typology or cultural layer	118.773	32.0127	13	0.8	1.9	1.7	11.1	9.4	This paper
Xijie-J11		Song	Date by typology or cultural layer	118.773	32.0127	14	1	1.9	5.5	12.1	6.6	This paper
Xijie-J13		Song	Date by typology or cultural layer	118.773	32.0127	14	0.8	1.9	3.8	12.1	8.3	This paper
Xijie-J19		Song	Date by typology or cultural layer	118.773	32.0127	14	0.9	1.9	4.6	12.1	7.5	This paper
Xijie-J20		Song	Date by typology or cultural layer	118.773	32.0127	14	0.86	1.9	6.4	12.1	5.7	This paper
Xijie-J26		Song	Date by typology or cultural layer	118.773	32.0127	14	0.7	1.9	8.2	12.1	3.9	This paper
Xijie-J32		Song	Date by typology or cultural layer	118.773	32.0127	14	1.1	1.9	2.3	12.1	9.8	This paper
Xijie-J33		Song	Date by typology or cultural layer	118.773	32.0127	14	0.85	1.9	7	12.1	5.1	This paper
Xijie-J37		Song	Date by typology or cultural layer	118.773	32.0127	14	2.9*2.3	1.9	5.2	12.1	6.9	This paper
Xijie-J42		Song	Date by typology or cultural layer	118.773	32.0127	14	0.9	1.9	8	12.1	4.1	This paper
Xijie-J46		Song	Date by typology or cultural layer	118.773	32.0127	14	0.8	1.9	2.8	12.1	9.3	This paper
Xijie-J48		Song	Date by typology or cultural layer	118.773	32.0127	14	1.1	1.9	5.8	12.1	6.3	This paper
Xijie-J55		Song	Date by typology or cultural layer	118.773	32.0127	14	0.94	1.9	3.45	12.1	8.65	This paper
Xijie-J56		Song	Date by typology or cultural layer	118.773	32.0127	14	1	1.9	7.4	12.1	4.7	This paper
Xijie-J57		Song	Date by typology or cultural layer	118.773	32.0127	14	0.65	1.9	5	12.1	7.1	This paper
Xijie-J58		Song	Date by typology or cultural layer	118.773	32.0127	14	0.72	1.9	7	12.1	5.1	This paper
Xijie-J60		Song	Date by typology or cultural layer	118.773	32.0127	14	0.74	1.9	3.24	12.1	8.86	This paper
Xijie-J65		Song	Date by typology or cultural layer	118.773	32.0127	14	0.6	1.9	3.5	12.1	8.6	This paper
Xijie-J75		Song	Date by typology or cultural layer	118.773	32.0127	14	1.16	1.9	2.3	12.1	9.8	This paper
Xijie-J78		Song	Date by typology or cultural layer	118.773	32.0127	14	1.2	1.9	2.15	12.1	9.95	This paper
Xijie-J79		Song	Date by typology or cultural layer	118.773	32.0127	14	3.3*1.95	1.9	3.4	12.1	8.7	This paper
Xijie-J82		Song	Date by typology or cultural layer	118.773	32.0127	14	2.5*3.45	1.9	2.6	12.1	9.5	This paper
Dabaoen temple-J15		Early Ming	Date by typology or cultural layer	118.768	31.8975	11	/	2.45	5.46	8.55	3.09	Nanjing Municipal Institute of Archaeology. Excavation report of 15th well in Dabaoen temple site, Nanjing. Journal of National Museum of China. 2019; 6:24-46. doi:CNKI:SUN:ZLBK.0.2019-06-006
Xijie-J17		Ming	Date by typology or cultural layer	118.773	32.0127	14	0.65	0.9	4.2	13.1	8.9	This paper
Xijie-J47		Ming	Date by typology or cultural layer	118.773	32.0127	14	1	0.9	7.2	13.1	5.9	This paper
Xijie-J52		Ming	Date by typology or cultural layer	118.773	32.0127	14	0.8	0.9	4.2	13.1	8.9	This paper
Xijie-J62		Ming	Date by typology or cultural layer	118.773	32.0127	14	1.1	0.9	5.02	13.1	8.08	This paper
Xijie-J27		Qing	Date by typology or cultural layer	118.773	32.0127	14	0.7	0.4	5.6	13.6	8	This paper
81th well In Santiaoying alley		Qing	Date by typology or cultural layer	118.784	32.0132	12	/	0	4.25	12	7.75	This paper
well in Qing Dynasty		Qing (1710)	Well Inscriptions	118.775	32.0341	14	/	0	6	14	8	This paper
24th well in Xiaobaihua alley		Qing (1743)	Well Inscriptions	118.776	32.0179	12	/	0	10	12	2	This paper
1st well in Presidential palace		Late Qing	Historical records	118.792	32.046	14	/	0	3.97	14	10.03	This paper
2nd well in Presidential palace		Late Qing	Historical records	118.793	32.052	13	/	0	3.65	13	9.35	This paper
3rd well in Presidential palace		Late Qing	Historical records	118.793	32.046	12	/	0	4.05	12	7.95	This paper
4th well in Presidential palace		Late Qing	Historical records	118.793	32.043	11	/	0	2.67	11	8.33	This paper
Dabaoen temple-J8		The Republic of China	Date by typology or cultural layer	118.789	32.0156	13	/	0.65	14	12.35	-1.65	Nanjing Municipal Institute of Archaeology. Excavation report of 8th well in Dabaoen temple site, Nanjing, Journal of National Museum of China. 2019;6:47-69. doi:CNKI:SUN:ZLBK.0.2019-06-007

## Sheet: Suzhou
No.	Dynasty	Dating Methods	Longitude (E°)	Latitude (N°)	Elevation (m)	Diameter (m)	Vertical distance between the wellbore and modern ground level (m)	Wells depth (m)	Wellbore elevation (m)	Well-bottom elevation (m)	Reference
ⅠJ13	Warring States	Date by typology or cultural layer	120.825	31.2492	4	Caliber0.75，Bottom Diaeter0.70	0	1.1	4	2.9	Suzhou Museum. New Discoveries in Suzhou Cultural Relic Archaeology. Suzhou, China: Guwuxuan Press; 2007.
IVJ113	Warring States	Date by typology or cultural layer	120.825	31.2492	4	Caliber0.8，Bottom Diaeter0.6	0	1	4	3	Suzhou Museum. New Discoveries in Suzhou Cultural Relic Archaeology. Suzhou, China: Guwuxuan Press; 2007.
ⅠJ14	Warring States	Date by typology or cultural layer	120.825	31.2492	4	Caliber0.75×0.80，Bottom Diaeter0.70	0	2.15	4	1.85	Suzhou Museum. New Discoveries in Suzhou Cultural Relic Archaeology. Suzhou, China: Guwuxuan Press; 2007.
ⅠJ15	Warring States	Date by typology or cultural layer	120.825	31.2492	4	Caliber0.82，Bottom Diaeter0.70×0.80	0	1.8	4	2.2	Suzhou Museum. New Discoveries in Suzhou Cultural Relic Archaeology. Suzhou, China: Guwuxuan Press; 2007.
ⅠJ21	Warring States	Date by typology or cultural layer	120.825	31.2492	4	Caliber0.95×0.85，Bottom Diaeter0.85	0	1.4	4	2.6	Suzhou Museum. New Discoveries in Suzhou Cultural Relic Archaeology. Suzhou, China: Guwuxuan Press; 2007.
ⅠJ28	Warring States	Date by typology or cultural layer	120.825	31.2492	4	Caliber0.80×0.70，Bottom Diaeter0.70×0.50	0	0.9	4	3.1	Suzhou Museum. New Discoveries in Suzhou Cultural Relic Archaeology. Suzhou, China: Guwuxuan Press; 2007.
ⅠJ37	Warring States	Date by typology or cultural layer	120.825	31.2492	4	Caliber0.70×0.65，Bottom Diaeter0.40	0	0.95	4	3.05	Suzhou Museum. New Discoveries in Suzhou Cultural Relic Archaeology. Suzhou, China: Guwuxuan Press; 2007.
ⅡJ2	Warring States	Date by typology or cultural layer	120.825	31.2492	4	Caliber0.80×1.00，Bottom Diaeter0.40×0.50	0	0.65	4	3.35	Suzhou Museum. New Discoveries in Suzhou Cultural Relic Archaeology. Suzhou, China: Guwuxuan Press; 2007.
ⅡJ12	Warring States	Date by typology or cultural layer	120.825	31.2492	4	Caliber1.20×1.60	0	2	4	2	Suzhou Museum. New Discoveries in Suzhou Cultural Relic Archaeology. Suzhou, China: Guwuxuan Press; 2007.
ⅡJ14	Warring States	Date by typology or cultural layer	120.825	31.2492	4	Caliber0.95×0.90，Bottom Diaeter0.80	0	1.6	4	2.4	Suzhou Museum. New Discoveries in Suzhou Cultural Relic Archaeology. Suzhou, China: Guwuxuan Press; 2007.
ⅡJ15	Warring States	Date by typology or cultural layer	120.825	31.2492	4	Caliber0.90，Bottom Diaeter0.60	0	1.4	4	2.6	Suzhou Museum. New Discoveries in Suzhou Cultural Relic Archaeology. Suzhou, China: Guwuxuan Press; 2007.
ⅡJ21	Warring States	Date by typology or cultural layer	120.825	31.2492	4	Caliber0.90×0.80，Bottom Diaeter0.5×0.4	0	1.2	4	2.8	Suzhou Museum. New Discoveries in Suzhou Cultural Relic Archaeology. Suzhou, China: Guwuxuan Press; 2007.
ⅡJ23	Warring States	Date by typology or cultural layer	120.825	31.2492	4	Caliber1.60×1.70，Bottom Diaeter1.70×1.00	0	1.15	4	2.85	Suzhou Museum. New Discoveries in Suzhou Cultural Relic Archaeology. Suzhou, China: Guwuxuan Press; 2007.
ⅡJ24	Warring States	Date by typology or cultural layer	120.825	31.2492	4	Caliber2.10×2.20，Bottom Diaeter1.00×0.80	0	2.7	4	1.3	Suzhou Museum. New Discoveries in Suzhou Cultural Relic Archaeology. Suzhou, China: Guwuxuan Press; 2007.
ⅡJ33	Warring States	Date by typology or cultural layer	120.825	31.2492	4	Caliber0.75×0.80，Bottom Diaeter0.60	0	1.6	4	2.4	Suzhou Museum. New Discoveries in Suzhou Cultural Relic Archaeology. Suzhou, China: Guwuxuan Press; 2007.
ⅡJ49	Warring States	Date by typology or cultural layer	120.825	31.2492	4	Caliber0.90，Bottom Diaeter0.60×0.70	0	1.35	4	2.65	Suzhou Museum. New Discoveries in Suzhou Cultural Relic Archaeology. Suzhou, China: Guwuxuan Press; 2007.
ⅣJ1	Warring States	Date by typology or cultural layer	120.825	31.2492	4	Caliber0.80，Bottom Diaeter0.60×0.55	0	1.3	4	2.7	Suzhou Museum. New Discoveries in Suzhou Cultural Relic Archaeology. Suzhou, China: Guwuxuan Press; 2007.
ⅣJ4	Warring States	Date by typology or cultural layer	120.825	31.2492	4	Caliber0.85，Bottom Diaeter0.75	0	2.55	4	1.45	Suzhou Museum. New Discoveries in Suzhou Cultural Relic Archaeology. Suzhou, China: Guwuxuan Press; 2007.
ⅣJ5	Warring States	Date by typology or cultural layer	120.825	31.2492	4	Caliber1.30，Bottom Diaeter0.65	0	2.8	4	1.2	Suzhou Museum. New Discoveries in Suzhou Cultural Relic Archaeology. Suzhou, China: Guwuxuan Press; 2007.
ⅣJ6	Warring States	Date by typology or cultural layer	120.825	31.2492	4	Caliber0.80，Bottom Diaeter0.70×0.60	0	1.55	4	2.45	Suzhou Museum. New Discoveries in Suzhou Cultural Relic Archaeology. Suzhou, China: Guwuxuan Press; 2007.
ⅣJ12	Warring States	Date by typology or cultural layer	120.825	31.2492	4	Caliber0.80，Bottom Diaeter0.70	0	0.8	4	3.2	Suzhou Museum. New Discoveries in Suzhou Cultural Relic Archaeology. Suzhou, China: Guwuxuan Press; 2007.
ⅣJ13	Warring States	Date by typology or cultural layer	120.825	31.2492	4	Caliber0.75，Bottom Diaeter0.70	0	1.1	4	2.9	Suzhou Museum. New Discoveries in Suzhou Cultural Relic Archaeology. Suzhou, China: Guwuxuan Press; 2007.
ⅣJ17	Warring States	Date by typology or cultural layer	120.825	31.2492	4	Caliber1.10，Bottom Diaeter0.70	0	1.7	4	2.3	Suzhou Museum. New Discoveries in Suzhou Cultural Relic Archaeology. Suzhou, China: Guwuxuan Press; 2007.
ⅣJ19	Warring States	Date by typology or cultural layer	120.825	31.2492	4	Caliber0.80，Bottom Diaeter0.70	0	0.85	4	3.15	Suzhou Museum. New Discoveries in Suzhou Cultural Relic Archaeology. Suzhou, China: Guwuxuan Press; 2007.
ⅣJ26	Warring States	Date by typology or cultural layer	120.825	31.2492	4	Caliber1.00，Bottom Diaeter0.85	0	0.9	4	3.1	Suzhou Museum. New Discoveries in Suzhou Cultural Relic Archaeology. Suzhou, China: Guwuxuan Press; 2007.
ⅣJ36	Warring States	Date by typology or cultural layer	120.825	31.2492	4	Caliber0.95，Bottom Diaeter0.75	0	0.7	4	3.3	Suzhou Museum. New Discoveries in Suzhou Cultural Relic Archaeology. Suzhou, China: Guwuxuan Press; 2007.
ⅣJ68	Warring States	Date by typology or cultural layer	120.825	31.2492	4	Caliber1.10，Bottom Diaeter0.90×1.00	0	2.6	4	1.4	Suzhou Museum. New Discoveries in Suzhou Cultural Relic Archaeology. Suzhou, China: Guwuxuan Press; 2007.
ⅣJ88	Warring States	Date by typology or cultural layer	120.825	31.2492	4	Caliber1.00，Bottom Diaeter0.40	0	1.6	4	2.4	Suzhou Museum. New Discoveries in Suzhou Cultural Relic Archaeology. Suzhou, China: Guwuxuan Press; 2007.
ⅣJ86	Warring States	Date by typology or cultural layer	120.825	31.2492	4	Caliber1.00，Bottom Diaeter0.65	0	1.7	4	2.3	Suzhou Museum. New Discoveries in Suzhou Cultural Relic Archaeology. Suzhou, China: Guwuxuan Press; 2007.
ⅠJ9	Han	Date by typology or cultural layer	120.825	31.2492	4	Caliber0.90×1.00，Bottom Diaeter0.65×0.60	0	1	4	3	Suzhou Museum. New Discoveries in Suzhou Cultural Relic Archaeology. Suzhou, China: Guwuxuan Press; 2007.
ⅠJ25	Han	Date by typology or cultural layer	120.825	31.2492	4	Caliber0.80×0.90，Bottom Diaeter0.75×0.85	0	0.8	4	3.2	Suzhou Museum. New Discoveries in Suzhou Cultural Relic Archaeology. Suzhou, China: Guwuxuan Press; 2007.
ⅠJ29	Han	Date by typology or cultural layer	120.825	31.2492	4	Caliber1.05，Bottom Diaeter0.85	0	1.3	4	2.7	Suzhou Museum. New Discoveries in Suzhou Cultural Relic Archaeology. Suzhou, China: Guwuxuan Press; 2007.
ⅡJ69	Han	Date by typology or cultural layer	120.825	31.2492	4	Caliber1.70×1.80，Bottom Diaeter0.65×0.90	0	2.6	4	1.4	Suzhou Museum. New Discoveries in Suzhou Cultural Relic Archaeology. Suzhou, China: Guwuxuan Press; 2007.
ⅡJ55	Han	Date by typology or cultural layer	120.825	31.2492	4	Caliber0.90×0.80，Bottom Diaeter0.45	0	1.25	4	2.75	Suzhou Museum. New Discoveries in Suzhou Cultural Relic Archaeology. Suzhou, China: Guwuxuan Press; 2007.
ⅣJ58	Han	Date by typology or cultural layer	120.825	31.2492	4	Caliber1.00，Bottom Diaeter0.80	0	1	4	3	Suzhou Museum. New Discoveries in Suzhou Cultural Relic Archaeology. Suzhou, China: Guwuxuan Press; 2007.
ⅣJ60	Han	Date by typology or cultural layer	120.825	31.2492	4	Caliber1.00，Bottom Diaeter0.50	0	1.2	4	2.8	Suzhou Museum. New Discoveries in Suzhou Cultural Relic Archaeology. Suzhou, China: Guwuxuan Press; 2007.
ⅣJ107	Han	Date by typology or cultural layer	120.825	31.2492	4	Caliber0.70，Bottom Diaeter6.45	0	1.4	4	2.6	Suzhou Museum. New Discoveries in Suzhou Cultural Relic Archaeology. Suzhou, China: Guwuxuan Press; 2007.
ⅣJ116	Han	Date by typology or cultural layer	120.825	31.2492	4	Caliber0.90，Bottom Diaeter0.70	0	1.2	4	2.8	Suzhou Museum. New Discoveries in Suzhou Cultural Relic Archaeology. Suzhou, China: Guwuxuan Press; 2007.
ⅣJ139	Han	Date by typology or cultural layer	120.825	31.2492	4	Caliber1.00，Bottom Diaeter0.75×0.70	0	0.9	4	3.1	Suzhou Museum. New Discoveries in Suzhou Cultural Relic Archaeology. Suzhou, China: Guwuxuan Press; 2007.
ⅡJ40	Han	Date by typology or cultural layer	120.825	31.2492	4	Caliber1.70×1.50，Bottom Diaeter80×90	0	1.5	4	2.5	Suzhou Museum. New Discoveries in Suzhou Cultural Relic Archaeology. Suzhou, China: Guwuxuan Press; 2007.
ⅠJ4	Han-Six Dynasties	Date by typology or cultural layer	120.825	31.2492	4	Caliber1.10，Bottom Diaeter0.80×0.65	0	1.25	4	2.75	Suzhou Museum. New Discoveries in Suzhou Cultural Relic Archaeology. Suzhou, China: Guwuxuan Press; 2007.
ⅠJ41	Six Dynasties	Date by typology or cultural layer	120.825	31.2492	4	Caliber0.75，Bottom Diaeter0.85	0	2.15	4	1.85	Suzhou Museum. New Discoveries in Suzhou Cultural Relic Archaeology. Suzhou, China: Guwuxuan Press; 2007.
ⅠJ43	Six Dynasties	Date by typology or cultural layer	120.825	31.2492	4	Caliber0.85，Bottom Diaeter0.78	0	2.1	4	1.9	Suzhou Museum. New Discoveries in Suzhou Cultural Relic Archaeology. Suzhou, China: Guwuxuan Press; 2007.
ⅡJ5	Six Dynasties	Date by typology or cultural layer	120.825	31.2492	4	Caliber2.00×1.80，Bottom Diaeter0.95×1.05	0	1.85	4	2.15	Suzhou Museum. New Discoveries in Suzhou Cultural Relic Archaeology. Suzhou, China: Guwuxuan Press; 2007.
ⅡJ45	Six Dynasties	Date by typology or cultural layer	120.825	31.2492	4	Caliber0.75×0.80，Bottom Diaeter0.65×0.70	0	1.6	4	2.4	Suzhou Museum. New Discoveries in Suzhou Cultural Relic Archaeology. Suzhou, China: Guwuxuan Press; 2007.
ⅡJ56	Six Dynasties	Date by typology or cultural layer	120.825	31.2492	4	Caliber1.20，Bottom Diaeter1.10	0	2	4	2	Suzhou Museum. New Discoveries in Suzhou Cultural Relic Archaeology. Suzhou, China: Guwuxuan Press; 2007.
ⅡJ60	Six Dynasties	Date by typology or cultural layer	120.825	31.2492	4	Caliber0.80×0.85，Bottom Diaeter0.70×0.65	0	1.8	4	2.2	Suzhou Museum. New Discoveries in Suzhou Cultural Relic Archaeology. Suzhou, China: Guwuxuan Press; 2007.
ⅡJ72	Six Dynasties	Date by typology or cultural layer	120.825	31.2492	4	Caliber0.80×0.90，Bottom Diaeter0.60×0.70	0	3.5	4	0.5	Suzhou Museum. New Discoveries in Suzhou Cultural Relic Archaeology. Suzhou, China: Guwuxuan Press; 2007.
ⅡJ85	Six Dynasties	Date by typology or cultural layer	120.825	31.2492	4	Caliber0.55，Bottom Diaeter0.55	0	0.25	4	3.75	Suzhou Museum. New Discoveries in Suzhou Cultural Relic Archaeology. Suzhou, China: Guwuxuan Press; 2007.
ⅡJ86	Six Dynasties	Date by typology or cultural layer	120.825	31.2492	4	Caliber1.00×1.10，Bottom Diaeter0.80	0	1	4	3	Suzhou Museum. New Discoveries in Suzhou Cultural Relic Archaeology. Suzhou, China: Guwuxuan Press; 2007.
ⅡJ88	Six Dynasties	Date by typology or cultural layer	120.825	31.2492	4	Caliber0.80×0.75，Bottom Diaeter0.80×0.75	0	2	4	2	Suzhou Museum. New Discoveries in Suzhou Cultural Relic Archaeology. Suzhou, China: Guwuxuan Press; 2007.
ⅡJ93	Six Dynasties	Date by typology or cultural layer	120.825	31.2492	4	Caliber00.90，Bottom Diaeter0.65	0	0.85	4	3.15	Suzhou Museum. New Discoveries in Suzhou Cultural Relic Archaeology. Suzhou, China: Guwuxuan Press; 2007.
ⅡJ103	Six Dynasties	Date by typology or cultural layer	120.825	31.2492	4	Caliber1.10×0.90，Bottom Diaeter1.00	0	1.7	4	2.3	Suzhou Museum. New Discoveries in Suzhou Cultural Relic Archaeology. Suzhou, China: Guwuxuan Press; 2007.
ⅢJ125	Six Dynasties	Date by typology or cultural layer	120.825	31.2492	4	Caliber1.00，Bottom Diaeter1.05	0	1.5	4	2.5	Suzhou Museum. New Discoveries in Suzhou Cultural Relic Archaeology. Suzhou, China: Guwuxuan Press; 2007.
ⅢJ137	Six Dynasties	Date by typology or cultural layer	120.825	31.2492	4	Caliber0.75，Bottom Diaeter0.65	0	2.7	4	1.3	Suzhou Museum. New Discoveries in Suzhou Cultural Relic Archaeology. Suzhou, China: Guwuxuan Press; 2007.
ⅣJ11	Six Dynasties	Date by typology or cultural layer	120.825	31.2492	4	Caliber0.80，Bottom Diaeter0.70	0	0.7	4	3.3	Suzhou Museum. New Discoveries in Suzhou Cultural Relic Archaeology. Suzhou, China: Guwuxuan Press; 2007.
ⅣJ21	Six Dynasties	Date by typology or cultural layer	120.825	31.2492	4	Caliber0.70，Bottom Diaeter0.5	0	1.7	4	2.3	Suzhou Museum. New Discoveries in Suzhou Cultural Relic Archaeology. Suzhou, China: Guwuxuan Press; 2007.
ⅣJ22	Six Dynasties	Date by typology or cultural layer	120.825	31.2492	4	Caliber0.80，Bottom Diaeter0.75	0	0.7	4	3.3	Suzhou Museum. New Discoveries in Suzhou Cultural Relic Archaeology. Suzhou, China: Guwuxuan Press; 2007.
ⅣJ28	Six Dynasties	Date by typology or cultural layer	120.825	31.2492	4	Caliber0.70，Bottom Diaeter0.60	0	0.9	4	3.1	Suzhou Museum. New Discoveries in Suzhou Cultural Relic Archaeology. Suzhou, China: Guwuxuan Press; 2007.
ⅣJ32	Six Dynasties	Date by typology or cultural layer	120.825	31.2492	4	Caliber1.40×1.35，Bottom Diaeter0.65	0	1.05	4	2.95	Suzhou Museum. New Discoveries in Suzhou Cultural Relic Archaeology. Suzhou, China: Guwuxuan Press; 2007.
ⅣJ43	Six Dynasties	Date by typology or cultural layer	120.825	31.2492	4	Caliber1.00，Bottom Diaeter0.70	0	1.4	4	2.6	Suzhou Museum. New Discoveries in Suzhou Cultural Relic Archaeology. Suzhou, China: Guwuxuan Press; 2007.
ⅣJ47	Six Dynasties	Date by typology or cultural layer	120.825	31.2492	4	Caliber0.73，Bottom Diaeter0.64	0	0.3	4	3.7	Suzhou Museum. New Discoveries in Suzhou Cultural Relic Archaeology. Suzhou, China: Guwuxuan Press; 2007.
ⅣJ48	Six Dynasties	Date by typology or cultural layer	120.825	31.2492	4	Caliber1.00，Bottom Diaeter0.50	0	0.9	4	3.1	Suzhou Museum. New Discoveries in Suzhou Cultural Relic Archaeology. Suzhou, China: Guwuxuan Press; 2007.
ⅣJ73	Six Dynasties	Date by typology or cultural layer	120.825	31.2492	4	Caliber1.45，Bottom Diaeter0.60	0	1.65	4	2.35	Suzhou Museum. New Discoveries in Suzhou Cultural Relic Archaeology. Suzhou, China: Guwuxuan Press; 2007.
ⅣJ74	Six Dynasties	Date by typology or cultural layer	120.825	31.2492	4	Caliber0.90，Bottom Diaeter0.75	0	1.05	4	2.95	Suzhou Museum. New Discoveries in Suzhou Cultural Relic Archaeology. Suzhou, China: Guwuxuan Press; 2007.
ⅣJ78	Six Dynasties	Date by typology or cultural layer	120.825	31.2492	4	Caliber0.90，Bottom Diaeter0.60	0	1.5	4	2.5	Suzhou Museum. New Discoveries in Suzhou Cultural Relic Archaeology. Suzhou, China: Guwuxuan Press; 2007.
ⅣJ98	Six Dynasties	Date by typology or cultural layer	120.825	31.2492	4	Caliber0.7，Bottom Diaeter0.6	0	1	4	3	Suzhou Museum. New Discoveries in Suzhou Cultural Relic Archaeology. Suzhou, China: Guwuxuan Press; 2007.
ⅣJ118	Six Dynasties	Date by typology or cultural layer	120.825	31.2492	4	Caliber1.10，Bottom Diaeter0.80	0	1.1	4	2.9	Suzhou Museum. New Discoveries in Suzhou Cultural Relic Archaeology. Suzhou, China: Guwuxuan Press; 2007.
ⅣJ126	Six Dynasties	Date by typology or cultural layer	120.825	31.2492	4	Caliber1.00，Bottom Diaeter1.00	0	0.8	4	3.2	Suzhou Museum. New Discoveries in Suzhou Cultural Relic Archaeology. Suzhou, China: Guwuxuan Press; 2007.
ⅣJ131	Six Dynasties	Date by typology or cultural layer	120.825	31.2492	4	Caliber0.90，Bottom Diaeter0.60×0.50	0	0.7	4	3.3	Suzhou Museum. New Discoveries in Suzhou Cultural Relic Archaeology. Suzhou, China: Guwuxuan Press; 2007.
ⅣJ132	Six Dynasties	Date by typology or cultural layer	120.825	31.2492	4	Caliber0.75×0.65，Bottom Diaeter0.75×0.65	0	0.6	4	3.4	Suzhou Museum. New Discoveries in Suzhou Cultural Relic Archaeology. Suzhou, China: Guwuxuan Press; 2007.
ⅣJ143	Six Dynasties	Date by typology or cultural layer	120.825	31.2492	4	Caliber0.70，Bottom Diaeter0.70	0	1	4	3	Suzhou Museum. New Discoveries in Suzhou Cultural Relic Archaeology. Suzhou, China: Guwuxuan Press; 2007.
ⅣJ157	Six Dynasties	Date by typology or cultural layer	120.825	31.2492	4	Caliber0.74，Bottom Diaeter0.74	0	0.96	4	3.04	Suzhou Museum. New Discoveries in Suzhou Cultural Relic Archaeology. Suzhou, China: Guwuxuan Press; 2007.
ⅣJ161	Six Dynasties	Date by typology or cultural layer	120.825	31.2492	4	Caliber1.25×1.35，Bottom Diaeter1.15×1.20	0	0.6	4	3.4	Suzhou Museum. New Discoveries in Suzhou Cultural Relic Archaeology. Suzhou, China: Guwuxuan Press; 2007.
ⅣJ165	Six Dynasties	Date by typology or cultural layer	120.825	31.2492	4	Caliber0.75，Bottom Diaeter0.75	0	1.2	4	2.8	Suzhou Museum. New Discoveries in Suzhou Cultural Relic Archaeology. Suzhou, China: Guwuxuan Press; 2007.
ⅠJ49	Sui	Date by typology or cultural layer	120.825	31.2492	4	Caliber0.80，Bottom Diaeter0.80	0	2.1	4	1.9	Suzhou Museum. New Discoveries in Suzhou Cultural Relic Archaeology. Suzhou, China: Guwuxuan Press; 2007.
ⅠJ34	Tang	Date by typology or cultural layer	120.825	31.2492	4	Caliber0.80，Bottom Diaeter0.80	0	0.7	4	3.3	Suzhou Museum. New Discoveries in Suzhou Cultural Relic Archaeology. Suzhou, China: Guwuxuan Press; 2007.
ⅡJ108	Tang	Date by typology or cultural layer	120.825	31.2492	4	Caliber1.10，Bottom Diaeter0.90	0	0.7	4	3.3	Suzhou Museum. New Discoveries in Suzhou Cultural Relic Archaeology. Suzhou, China: Guwuxuan Press; 2007.
ⅡJ58	Tang	Date by typology or cultural layer	120.825	31.2492	4	Caliber0.80×0.90，Bottom Diaeter0.45×0.50	0	1.3	4	2.7	Suzhou Museum. New Discoveries in Suzhou Cultural Relic Archaeology. Suzhou, China: Guwuxuan Press; 2007.
ⅡJ73	Tang	Date by typology or cultural layer	120.825	31.2492	4	Caliber0.70，Bottom Diaeter0.60	0	0.45	4	3.55	Suzhou Museum. New Discoveries in Suzhou Cultural Relic Archaeology. Suzhou, China: Guwuxuan Press; 2007.
ⅡJ89	Tang	Date by typology or cultural layer	120.825	31.2492	4	Caliber0.70×0.65，Bottom Diaeter0.70×0.65	0	1.4	4	2.6	Suzhou Museum. New Discoveries in Suzhou Cultural Relic Archaeology. Suzhou, China: Guwuxuan Press; 2007.
ⅡJ96	Tang	Date by typology or cultural layer	120.825	31.2492	4	Caliber0.70，Bottom Diaeter0.70	0	2.8	4	1.2	Suzhou Museum. New Discoveries in Suzhou Cultural Relic Archaeology. Suzhou, China: Guwuxuan Press; 2007.
ⅡJ102	Tang	Date by typology or cultural layer	120.825	31.2492	4	Caliber0.85，Bottom Diaeter0.70	0	0.8	4	3.2	Suzhou Museum. New Discoveries in Suzhou Cultural Relic Archaeology. Suzhou, China: Guwuxuan Press; 2007.
ⅡJ112	Tang	Date by typology or cultural layer	120.825	31.2492	4	Caliber1.40，Bottom Diaeter1.30	0	0.5	4	3.5	Suzhou Museum. New Discoveries in Suzhou Cultural Relic Archaeology. Suzhou, China: Guwuxuan Press; 2007.
ⅡJ113	Tang	Date by typology or cultural layer	120.825	31.2492	4	Caliber0.65×0.80，Bottom Diaeter0.65×0.80	0	1.2	4	2.8	Suzhou Museum. New Discoveries in Suzhou Cultural Relic Archaeology. Suzhou, China: Guwuxuan Press; 2007.
ⅢJ27	Tang	Date by typology or cultural layer	120.825	31.2492	4	Caliber0.75×0.80，Bottom Diaeter1.00×0.80	0	1.3	4	2.7	Suzhou Museum. New Discoveries in Suzhou Cultural Relic Archaeology. Suzhou, China: Guwuxuan Press; 2007.
ⅢJ132	Tang	Date by typology or cultural layer	120.825	31.2492	4	Caliber0.75，Bottom Diaeter0.60	0	1.9	4	2.1	Suzhou Museum. New Discoveries in Suzhou Cultural Relic Archaeology. Suzhou, China: Guwuxuan Press; 2007.
ⅣJ14	Tang	Date by typology or cultural layer	120.825	31.2492	4	Caliber0.90，Bottom Diaeter0.60	0	1	4	3	Suzhou Museum. New Discoveries in Suzhou Cultural Relic Archaeology. Suzhou, China: Guwuxuan Press; 2007.
ⅣJ39	Tang	Date by typology or cultural layer	120.825	31.2492	4	Caliber1.15，Bottom Diaeter0.80	0	1.25	4	2.75	Suzhou Museum. New Discoveries in Suzhou Cultural Relic Archaeology. Suzhou, China: Guwuxuan Press; 2007.
ⅣJ97	Tang	Date by typology or cultural layer	120.825	31.2492	4	Caliber0.90×0.85，Bottom Diaeter0.90×0.85	0	1.75	4	2.25	Suzhou Museum. New Discoveries in Suzhou Cultural Relic Archaeology. Suzhou, China: Guwuxuan Press; 2007.
ⅣJ108	Tang	Date by typology or cultural layer	120.825	31.2492	4	Caliber0.90×0.85，Bottom Diaeter0.80×0.70	0	1.8	4	2.2	Suzhou Museum. New Discoveries in Suzhou Cultural Relic Archaeology. Suzhou, China: Guwuxuan Press; 2007.
ⅣJ119	Tang	Date by typology or cultural layer	120.825	31.2492	4	Caliber0.75×0.80，Bottom Diaeter0.60×0.85	0	1.1	4	2.9	Suzhou Museum. New Discoveries in Suzhou Cultural Relic Archaeology. Suzhou, China: Guwuxuan Press; 2007.
ⅣJ123	Tang	Date by typology or cultural layer	120.825	31.2492	4	Caliber0.90，Bottom Diaeter0.80	0	1.4	4	2.6	Suzhou Museum. New Discoveries in Suzhou Cultural Relic Archaeology. Suzhou, China: Guwuxuan Press; 2007.
ⅣJ124	Tang	Date by typology or cultural layer	120.825	31.2492	4	Caliber1.20，Bottom Diaeter0.65	0	2.1	4	1.9	Suzhou Museum. New Discoveries in Suzhou Cultural Relic Archaeology. Suzhou, China: Guwuxuan Press; 2007.
ⅣJ126	Tang	Date by typology or cultural layer	120.825	31.2492	4	Caliber1.00，Bottom Diaeter100	0	0.8	4	3.2	Suzhou Museum. New Discoveries in Suzhou Cultural Relic Archaeology. Suzhou, China: Guwuxuan Press; 2007.
ⅣJ127	Tang	Date by typology or cultural layer	120.825	31.2492	4	Caliber1.10×1.20，Bottom Diaeter0.80×0.85	0	3.4	4	0.6	Suzhou Museum. New Discoveries in Suzhou Cultural Relic Archaeology. Suzhou, China: Guwuxuan Press; 2007.
ⅣJ138	Tang	Date by typology or cultural layer	120.825	31.2492	4	Caliber0.60，Bottom Diaeter0.60	0	1.4	4	2.6	Suzhou Museum. New Discoveries in Suzhou Cultural Relic Archaeology. Suzhou, China: Guwuxuan Press; 2007.
ⅣJ140	Tang	Date by typology or cultural layer	120.825	31.2492	4	Caliber0.80，Bottom Diaeter0.60	0	0.75	4	3.25	Suzhou Museum. New Discoveries in Suzhou Cultural Relic Archaeology. Suzhou, China: Guwuxuan Press; 2007.
ⅣJ144	Tang	Date by typology or cultural layer	120.825	31.2492	4	Caliber0.80，Bottom Diaeter0.70×0.60	0	1.1	4	2.9	Suzhou Museum. New Discoveries in Suzhou Cultural Relic Archaeology. Suzhou, China: Guwuxuan Press; 2007.
ⅣJ147	Tang	Date by typology or cultural layer	120.825	31.2492	4	Caliber1.30×1.20，Bottom Diaeter1.10×0.90	0	1	4	3	Suzhou Museum. New Discoveries in Suzhou Cultural Relic Archaeology. Suzhou, China: Guwuxuan Press; 2007.
ⅣJ151	Tang	Date by typology or cultural layer	120.825	31.2492	4	Caliber0.80，Bottom Diaeter0.80	0	3.1	4	0.9	Suzhou Museum. New Discoveries in Suzhou Cultural Relic Archaeology. Suzhou, China: Guwuxuan Press; 2007.
ⅣJ152	Tang	Date by typology or cultural layer	120.825	31.2492	4	Caliber0.80，Bottom Diaeter0.80	0	2.5	4	1.5	Suzhou Museum. New Discoveries in Suzhou Cultural Relic Archaeology. Suzhou, China: Guwuxuan Press; 2007.
ⅣJ155	Tang	Date by typology or cultural layer	120.825	31.2492	4	Caliber0.55，Bottom Diaeter0.55	0	1.1	4	2.9	Suzhou Museum. New Discoveries in Suzhou Cultural Relic Archaeology. Suzhou, China: Guwuxuan Press; 2007.
ⅣJ156	Tang	Date by typology or cultural layer	120.825	31.2492	4	Caliber0.80，Bottom Diaeter0.80	0	0.6	4	3.4	Suzhou Museum. New Discoveries in Suzhou Cultural Relic Archaeology. Suzhou, China: Guwuxuan Press; 2007.
ⅣJ158	Tang	Date by typology or cultural layer	120.825	31.2492	4	Caliber1.70，Bottom Diaeter1.10×1.20	0	2	4	2	Suzhou Museum. New Discoveries in Suzhou Cultural Relic Archaeology. Suzhou, China: Guwuxuan Press; 2007.
ⅣJ163	Tang	Date by typology or cultural layer	120.825	31.2492	4	Caliber0.70，Bottom Diaeter0.75	0	3.3	4	0.7	Suzhou Museum. New Discoveries in Suzhou Cultural Relic Archaeology. Suzhou, China: Guwuxuan Press; 2007.
ⅣJ164	Tang	Date by typology or cultural layer	120.825	31.2492	4	Caliber0.70，Bottom Diaeter0.70	0	3.6	4	0.4	Suzhou Museum. New Discoveries in Suzhou Cultural Relic Archaeology. Suzhou, China: Guwuxuan Press; 2007.
ⅣJ171	Tang	Date by typology or cultural layer	120.825	31.2492	4	Caliber1.40×2.10，Bottom Diaeter0.70×0.95	0	3.05	4	0.95	Suzhou Museum. New Discoveries in Suzhou Cultural Relic Archaeology. Suzhou, China: Guwuxuan Press; 2007.
ⅣJ173	Tang	Date by typology or cultural layer	120.825	31.2492	4	Caliber0.65×0.60，Bottom Diaeter0.65×0.60	0	2	4	2	Suzhou Museum. New Discoveries in Suzhou Cultural Relic Archaeology. Suzhou, China: Guwuxuan Press; 2007.
ⅣJ174	Tang	Date by typology or cultural layer	120.825	31.2492	4	Caliber0.70，Bottom Diaeter0.70	0	0.8	4	3.2	Suzhou Museum. New Discoveries in Suzhou Cultural Relic Archaeology. Suzhou, China: Guwuxuan Press; 2007.
ⅣJ175	Tang	Date by typology or cultural layer	120.825	31.2492	4	Caliber0.60，Bottom Diaeter0.60	0	1.7	4	2.3	Suzhou Museum. New Discoveries in Suzhou Cultural Relic Archaeology. Suzhou, China: Guwuxuan Press; 2007.
ⅣJ176	Tang	Date by typology or cultural layer	120.825	31.2492	4	Caliber0.73，Bottom Diaeter0.68	0	2.75	4	1.25	Suzhou Museum. New Discoveries in Suzhou Cultural Relic Archaeology. Suzhou, China: Guwuxuan Press; 2007.
ⅣJ180	Tang	Date by typology or cultural layer	120.825	31.2492	4	Caliber0.75，Bottom Diaeter0.65	0	0.6	4	3.4	Suzhou Museum. New Discoveries in Suzhou Cultural Relic Archaeology. Suzhou, China: Guwuxuan Press; 2007.
ⅣJ182	Tang	Date by typology or cultural layer	120.825	31.2492	4	Caliber0.95，Bottom Diaeter0.65	0	2.3	4	1.7	Suzhou Museum. New Discoveries in Suzhou Cultural Relic Archaeology. Suzhou, China: Guwuxuan Press; 2007.
ⅠJ2	Song	Date by typology or cultural layer	120.825	31.2492	4	Caliber0.70，Bottom Diaeter0.55	0	1.45	4	2.55	Suzhou Museum. New Discoveries in Suzhou Cultural Relic Archaeology. Suzhou, China: Guwuxuan Press; 2007.
ⅠJ5	Song	Date by typology or cultural layer	120.825	31.2492	4	Caliber0.80，Bottom Diaeter0.40	0	2.25	4	1.75	Suzhou Museum. New Discoveries in Suzhou Cultural Relic Archaeology. Suzhou, China: Guwuxuan Press; 2007.
ⅠJ6	Song	Date by typology or cultural layer	120.825	31.2492	4	Caliber0.80，Bottom Diaeter0.64	0	2.15	4	1.85	Suzhou Museum. New Discoveries in Suzhou Cultural Relic Archaeology. Suzhou, China: Guwuxuan Press; 2007.
ⅠJ17	Song	Date by typology or cultural layer	120.825	31.2492	4	Caliber0.80，Bottom Diaeter0.60	0	0.6	4	3.4	Suzhou Museum. New Discoveries in Suzhou Cultural Relic Archaeology. Suzhou, China: Guwuxuan Press; 2007.
ⅠJ23	Song	Date by typology or cultural layer	120.825	31.2492	4	Caliber0.80，Bottom Diaeter0.60	0	1.5	4	2.5	Suzhou Museum. New Discoveries in Suzhou Cultural Relic Archaeology. Suzhou, China: Guwuxuan Press; 2007.
ⅡJ7	Song	Date by typology or cultural layer	120.825	31.2492	4	Caliber1.00，Bottom Diaeter0.75	0	1.8	4	2.2	Suzhou Museum. New Discoveries in Suzhou Cultural Relic Archaeology. Suzhou, China: Guwuxuan Press; 2007.
ⅡJ8	Song	Date by typology or cultural layer	120.825	31.2492	4	Caliber0.80，Bottom Diaeter0.60	0	0.6	4	3.4	Suzhou Museum. New Discoveries in Suzhou Cultural Relic Archaeology. Suzhou, China: Guwuxuan Press; 2007.
ⅡJ62	Song	Date by typology or cultural layer	120.825	31.2492	4	Caliber1.30×1.60，Bottom Diaeter0.70	0	3	4	1	Suzhou Museum. New Discoveries in Suzhou Cultural Relic Archaeology. Suzhou, China: Guwuxuan Press; 2007.
ⅡJ76	Song	Date by typology or cultural layer	120.825	31.2492	4	Caliber1.45×1.55，Bottom Diaeter0.80	0	1.5	4	2.5	Suzhou Museum. New Discoveries in Suzhou Cultural Relic Archaeology. Suzhou, China: Guwuxuan Press; 2007.
ⅡJ82	Song	Date by typology or cultural layer	120.825	31.2492	4	Caliber1.40×1.30，Bottom Diaeter1.20×1.10	0	1.2	4	2.8	Suzhou Museum. New Discoveries in Suzhou Cultural Relic Archaeology. Suzhou, China: Guwuxuan Press; 2007.
ⅢJ15	Song	Date by typology or cultural layer	120.825	31.2492	4	Caliber1.00×0.95，Bottom Diaeter0.80×0.95	0	1.1	4	2.9	Suzhou Museum. New Discoveries in Suzhou Cultural Relic Archaeology. Suzhou, China: Guwuxuan Press; 2007.
ⅢJ18	Song	Date by typology or cultural layer	120.825	31.2492	4	Caliber0.85×0.90，Bottom Diaeter0.80×0.90	0	1.4	4	2.6	Suzhou Museum. New Discoveries in Suzhou Cultural Relic Archaeology. Suzhou, China: Guwuxuan Press; 2007.
ⅢJ20	Song	Date by typology or cultural layer	120.825	31.2492	4	Caliber0.95×0.90，Bottom Diaeter0.80	0	1.85	4	2.15	Suzhou Museum. New Discoveries in Suzhou Cultural Relic Archaeology. Suzhou, China: Guwuxuan Press; 2007.
ⅢJ22	Song	Date by typology or cultural layer	120.825	31.2492	4	Caliber0.80，Bottom Diaeter0.60×0.70	0	1.15	4	2.85	Suzhou Museum. New Discoveries in Suzhou Cultural Relic Archaeology. Suzhou, China: Guwuxuan Press; 2007.
ⅢJ23	Song	Date by typology or cultural layer	120.825	31.2492	4	Caliber0.85，Bottom Diaeter0.80	0	2.3	4	1.7	Suzhou Museum. New Discoveries in Suzhou Cultural Relic Archaeology. Suzhou, China: Guwuxuan Press; 2007.
ⅢJ43	Song	Date by typology or cultural layer	120.825	31.2492	4	Caliber0.70，Bottom Diaeter0.40×0.55	0	1.35	4	2.65	Suzhou Museum. New Discoveries in Suzhou Cultural Relic Archaeology. Suzhou, China: Guwuxuan Press; 2007.
ⅢJ45	Song	Date by typology or cultural layer	120.825	31.2492	4	Caliber0.90，Bottom Diaeter0.76	0	1.9	4	2.1	Suzhou Museum. New Discoveries in Suzhou Cultural Relic Archaeology. Suzhou, China: Guwuxuan Press; 2007.
ⅢJ48	Song	Date by typology or cultural layer	120.825	31.2492	4	Caliber1.00×0.95，Bottom Diaeter0.80	0	1	4	3	Suzhou Museum. New Discoveries in Suzhou Cultural Relic Archaeology. Suzhou, China: Guwuxuan Press; 2007.
ⅢJ50	Song	Date by typology or cultural layer	120.825	31.2492	4	Caliber1.05，Bottom Diaeter0.80	0	2.9	4	1.1	Suzhou Museum. New Discoveries in Suzhou Cultural Relic Archaeology. Suzhou, China: Guwuxuan Press; 2007.
ⅣJ50	Song	Date by typology or cultural layer	120.825	31.2492	4	Caliber0.80，Bottom Diaeter0.60	0	0.7	4	3.3	Suzhou Museum. New Discoveries in Suzhou Cultural Relic Archaeology. Suzhou, China: Guwuxuan Press; 2007.
ⅣJ53	Song	Date by typology or cultural layer	120.825	31.2492	4	Caliber0.70×0.80，Bottom Diaeter0.45×0.50	0	0.75	4	3.25	Suzhou Museum. New Discoveries in Suzhou Cultural Relic Archaeology. Suzhou, China: Guwuxuan Press; 2007.
ⅣJ154	Song	Date by typology or cultural layer	120.825	31.2492	4	Caliber0.80，Bottom Diaeter0.70	0	2.8	4	1.2	Suzhou Museum. New Discoveries in Suzhou Cultural Relic Archaeology. Suzhou, China: Guwuxuan Press; 2007.
ⅣJ159	Song	Date by typology or cultural layer	120.825	31.2492	4	Caliber0.68，Bottom Diaeter0.68	0	1.6	4	2.4	Suzhou Museum. New Discoveries in Suzhou Cultural Relic Archaeology. Suzhou, China: Guwuxuan Press; 2007.
ⅣJ120	Song	Date by typology or cultural layer	120.825	31.2492	4	Caliber1.30，Bottom Diaeter0.80	0	2.5	4	1.5	Suzhou Museum. New Discoveries in Suzhou Cultural Relic Archaeology. Suzhou, China: Guwuxuan Press; 2007.
ⅠJ26	Song	Date by typology or cultural layer	120.825	31.2492	4	Caliber0.80，Bottom Diaeter0.70	0	0.95	4	3.05	Suzhou Museum. New Discoveries in Suzhou Cultural Relic Archaeology. Suzhou, China: Guwuxuan Press; 2007.

## Sheet: Suqian
Name	No.	Dynasty	Dating Methods	Longitude (E°)	Latitude (N°)	Elevation (m)	Vertical distance between the wellbore and modern ground level (m)	Wells depth (m)	Wellbore elevation (m)	Well-bottom elevation (m)	Reference
Fengshou well	321322-0022	Tang	Date by typology or cultural layer	118.635	34.0843	12	0	4.5	12	7.5	The registration of non-movable cultural relics in the Third National Census of Cultural Relics
Shiling well	321311-0026	Tang	Date by typology or cultural layer	118.454	34.087	25	0	10	25	15	The registration of non-movable cultural relics in the Third National Census of Cultural Relics
Shiling North well	321311-0027	Tang	Date by typology or cultural layer	118.429	34.0931	18	0	10	18	8	The registration of non-movable cultural relics in the Third National Census of Cultural Relics
Chendun South well	321311-0046	Tang	Date by typology or cultural layer	118.475	33.9768	11	0	10	11	1	The registration of non-movable cultural relics in the Third National Census of Cultural Relics
Chendun North well	321311-0047	Tang	Date by typology or cultural layer	118.475	33.9773	14	0	10	14	4	The registration of non-movable cultural relics in the Third National Census of Cultural Relics
Kangzhuang well	321311-0050	Tang	Date by typology or cultural layer	118.415	33.9412	20	0	10	20	10	The registration of non-movable cultural relics in the Third National Census of Cultural Relics
Guanmian temple South well	321311-0052	Tang	Date by typology or cultural layer	118.555	33.9726	18	0	12	18	6	The registration of non-movable cultural relics in the Third National Census of Cultural Relics
Guanmian temple North well	321311-0053	Tang	Date by typology or cultural layer	118.569	33.9514	31	0	10	31	21	The registration of non-movable cultural relics in the Third National Census of Cultural Relics
Flower well	321323-0024	Tang-Song	Date by typology or cultural layer	118.682	33.8047	6	0	10	6	-4	The registration of non-movable cultural relics in the Third National Census of Cultural Relics
Paifang well	321324-0082	Song	Date by typology or cultural layer	118.386	33.6114	25	0	8	25	17	The registration of non-movable cultural relics in the Third National Census of Cultural Relics
Zhucheng temple well	321311-0062	Ming	Date by typology or cultural layer	118.428	33.9023	28	0	10	28	18	The registration of non-movable cultural relics in the Third National Census of Cultural Relics
Guozui well	321324-0009	Ming	Date by typology or cultural layer	118.207	33.602	18	0	6	18	12	The registration of non-movable cultural relics in the Third National Census of Cultural Relics
Suwa three-eye well	321324-0012	Ming	Date by typology or cultural layer	118.178	33.6862	15	0	31	15	-16	The registration of non-movable cultural relics in the Third National Census of Cultural Relics
Gaoyu well	321324-0074	Ming	Date by typology or cultural layer	118.433	33.6365	16	0	10	16	6	The registration of non-movable cultural relics in the Third National Census of Cultural Relics
Wugang well	321324-0078	Ming	Date by typology or cultural layer	118.379	33.5977	25	0	8	25	17	The registration of non-movable cultural relics in the Third National Census of Cultural Relics
Shibaleng well	321311-0063	Qing	Date by typology or cultural layer	118.331	33.9267	15	0	10	15	5	The registration of non-movable cultural relics in the Third National Census of Cultural Relics
Lizhuang well	321311-0073	Qing	Date by typology or cultural layer	118.283	34.0683	22	0	3.5	22	18.5	The registration of non-movable cultural relics in the Third National Census of Cultural Relics
Longwang temple well	321311-0035	Qing	Date by typology or cultural layer	118.116	34.0342	17	0	10	17	7	The registration of non-movable cultural relics in the Third National Census of Cultural Relics
Kejia well	321311-0036	Qing	Date by typology or cultural layer	118.111	34.0404	28	0	10	28	18	The registration of non-movable cultural relics in the Third National Census of Cultural Relics
Wangji well	321324-0114	Qing	Date by typology or cultural layer	117.989	33.2355	12	0	8	12	4	The registration of non-movable cultural relics in the Third National Census of Cultural Relics
Huangzhuang well	321324-0116	Qing	Date by typology or cultural layer	117.979	33.2406	10	0	6	10	4	The registration of non-movable cultural relics in the Third National Census of Cultural Relics
Luqiao well	321324-0117	Qing	Date by typology or cultural layer	118.211	33.62	15	0	8	15	7	The registration of non-movable cultural relics in the Third National Census of Cultural Relics
Wangqian well	321324-0118	Qing	Date by typology or cultural layer	118.164	33.5951	19	0	10	19	9	The registration of non-movable cultural relics in the Third National Census of Cultural Relics
Guanmendu well	321324-0119	Qing	Date by typology or cultural layer	118.202	33.6007	17	0	8	17	9	The registration of non-movable cultural relics in the Third National Census of Cultural Relics
Piantai well	321324-0054	Qing	Date by typology or cultural layer	118.388	33.26	6	0	5	6	1	The registration of non-movable cultural relics in the Third National Census of Cultural Relics
Chengbei well	321324-0057	Qing	Date by typology or cultural layer	118.303	33.3143	19	0	6	19	13	The registration of non-movable cultural relics in the Third National Census of Cultural Relics
Zhuzhuang well	321324-0063	Qing	Date by typology or cultural layer	118.577	33.3702	8	0	10	8	-2	The registration of non-movable cultural relics in the Third National Census of Cultural Relics
Liangyu well	321324-0048	Qing	Date by typology or cultural layer	118.319	33.3906	8	0	8	8	0	The registration of non-movable cultural relics in the Third National Census of Cultural Relics
Zhangdun well	321324-0052	Qing	Date by typology or cultural layer	118.382	33.337	13	0	10	13	3	The registration of non-movable cultural relics in the Third National Census of Cultural Relics
Houyang well	321322-0030	Qing	Date by typology or cultural layer	118.684	34.0839	3	0	10	3	-7	The registration of non-movable cultural relics in the Third National Census of Cultural Relics
Nanxiaozhai well	321322-0044	Qing	Date by typology or cultural layer	118.617	33.9794	3	0	6	3	-3	The registration of non-movable cultural relics in the Third National Census of Cultural Relics
Songzhai well	321322-0001	Qing	Date by typology or cultural layer	118.74	33.9924	1	0	1.5	1	-0.5	The registration of non-movable cultural relics in the Third National Census of Cultural Relics
Zhangtang well	321324-0047	The Republic of China	Date by typology or cultural layer	118.362	33.3767	10	0	10	10	0	The registration of non-movable cultural relics in the Third National Census of Cultural Relics
Dawangzhuang well	321324-0053	The Republic of China	Date by typology or cultural layer	118.388	33.3228	7	0	10	7	-3	The registration of non-movable cultural relics in the Third National Census of Cultural Relics

## Sheet: Yancheng
Name-No.		Dynasty	Dating Methods	Longitude (E°)	Latitude (N°)	Elevation (m)	Vertical distance between the wellbore and modern ground level (m)	Wells depth (m)	Wellbore elevation (m)	Well-bottom elevation (m)	Reference
NMCR-5		Han	Date by typology or cultural layer	119.717	33.5333	-1	0	4	-1	-5	The registration of non-movable cultural relics in the Third National Census of Cultural Relics
NMCR-6		Han	Date by typology or cultural layer	119.817	33.4	1	0	4	1	-3	The registration of non-movable cultural relics in the Third National Census of Cultural Relics
NMCR-7		Han	Date by typology or cultural layer	119.733	33.4833	3	0	5	3	-2	The registration of non-movable cultural relics in the Third National Census of Cultural Relics
Jianjun Road-SJ1		Late East Han	Date by typology or cultural layer	120.133	33.3833	4.4	3.8	3.8	0.6	-3.2	Yu HS. The cleaning of ancient wells from East Han to Ming dynasty at Middle Jianjun Road in Yancheng area. Chinese Archaeol. 2001; 11:29-41+98-99. doi: CNKI:SUN:KAGU.0.2001-11-005
Jianjun Road-J2		Jin	Date by typology or cultural layer	120.133	33.3833	4.4	3.5	4.2	0.9	-3.3	Yu HS. The cleaning of ancient wells from East Han to Ming dynasty at Middle Jianjun Road in Yancheng area. Chinese Archaeol. 2001; 11:29-41+98-99. doi: CNKI:SUN:KAGU.0.2001-11-005
Jianjun Road-J3		East Jin	Date by typology or cultural layer	120.133	33.3833	4.4	3.5	4.7	0.9	-3.8	Yu HS. The cleaning of ancient wells from East Han to Ming dynasty at Middle Jianjun Road in Yancheng area. Chinese Archaeol. 2001; 11:29-41+98-99. doi: CNKI:SUN:KAGU.0.2001-11-005
Jianjun Road-J4		South-North Dynasties	Date by typology or cultural layer	120.133	33.3833	4.4	2.8	5.2	1.6	-3.6	Yu HS. The cleaning of ancient wells from East Han to Ming dynasty at Middle Jianjun Road in Yancheng area. Chinese Archaeol. 2001; 11:29-41+98-99. doi: CNKI:SUN:KAGU.0.2001-11-005
Jianjun Road-J5		Sui	Date by typology or cultural layer	120.133	33.3833	4.4	2.5	5	1.9	-3.1	Yu HS. The cleaning of ancient wells from East Han to Ming dynasty at Middle Jianjun Road in Yancheng area. Chinese Archaeol. 2001; 11:29-41+98-99. doi: CNKI:SUN:KAGU.0.2001-11-005
Jianjun Road-J6		Tang- Wudai	Date by typology or cultural layer	120.133	33.3833	4.4	2	4.2	2.4	-1.8	Yu HS. The cleaning of ancient wells from East Han to Ming dynasty at Middle Jianjun Road in Yancheng area. Chinese Archaeol. 2001; 11:29-41+98-99. doi: CNKI:SUN:KAGU.0.2001-11-005
Jianjun Road-J8		Middle Tang	Date by typology or cultural layer	120.133	33.3833	4.4	2	5	2.4	-2.6	Yu HS. The cleaning of ancient wells from East Han to Ming dynasty at Middle Jianjun Road in Yancheng area. Chinese Archaeol. 2001; 11:29-41+98-99. doi: CNKI:SUN:KAGU.0.2001-11-005
Jianjun Road-J7		Late Tang	Date by typology or cultural layer	120.133	33.3833	4.4	2	5.4	2.4	-3	Yu HS. The cleaning of ancient wells from East Han to Ming dynasty at Middle Jianjun Road in Yancheng area. Chinese Archaeol. 2001; 11:29-41+98-99. doi: CNKI:SUN:KAGU.0.2001-11-005
Jianjun Road-J9		Late Tang	Date by typology or cultural layer	120.133	33.3833	4.4	2	5.5	2.4	-3.1	Yu HS. The cleaning of ancient wells from East Han to Ming dynasty at Middle Jianjun Road in Yancheng area. Chinese Archaeol. 2001; 11:29-41+98-99. doi: CNKI:SUN:KAGU.0.2001-11-005
Jianjun Road-J10		North Song	Date by typology or cultural layer	120.133	33.3833	4.4	1.7	5.1	2.7	-2.4	Yu HS. The cleaning of ancient wells from East Han to Ming dynasty at Middle Jianjun Road in Yancheng area. Chinese Archaeol. 2001; 11:29-41+98-99. doi: CNKI:SUN:KAGU.0.2001-11-005
Jianjun Road-J11		North Song	Date by typology or cultural layer	120.133	33.3833	4.4	1.7	4.8	2.7	-2.1	Yu HS. The cleaning of ancient wells from East Han to Ming dynasty at Middle Jianjun Road in Yancheng area. Chinese Archaeol. 2001; 11:29-41+98-99. doi: CNKI:SUN:KAGU.0.2001-11-005
Jianjun Road-J12		North Song	Date by typology or cultural layer	120.133	33.3833	4.4	1.7	5.4	2.7	-2.7	Yu HS. The cleaning of ancient wells from East Han to Ming dynasty at Middle Jianjun Road in Yancheng area. Chinese Archaeol. 2001; 11:29-41+98-99. doi: CNKI:SUN:KAGU.0.2001-11-005
Cilang-XJ1		Song	Date by typology or cultural layer	120.25	32.8167	1	0.8	2.68	0.2	-2.48	Zhou RK, Li GR, Li G, Liu NH and Gao W. Excavation report of Cilang valley in Dongtai country, Yangcheng city. Southeast Culture. 2017; 6:15-32+65-70+127-128. doi:CNKI:SUN:DNWH.0.2017-06-003
Jianjun Road-J13		South Song	Date by typology or cultural layer	120.133	33.3833	4.4	1.7	5.4	2.7	-2.7	Yu HS. The cleaning of ancient wells from East Han to Ming dynasty at Middle Jianjun Road in Yancheng area. Chinese Archaeol. 2001; 11:29-41+98-99. doi: CNKI:SUN:KAGU.0.2001-11-005
Jianjun Road-J14		South Song	Date by typology or cultural layer	120.133	33.3833	4.4	1.7	7.2	2.7	-4.5	Yu HS. The cleaning of ancient wells from East Han to Ming dynasty at Middle Jianjun Road in Yancheng area. Chinese Archaeol. 2001; 11:29-41+98-99. doi: CNKI:SUN:KAGU.0.2001-11-005
Jianjun Road-J15		Yuan	Date by typology or cultural layer	120.133	33.3833	4.4	3	6	1.4	-4.6	Yu HS. The cleaning of ancient wells from East Han to Ming dynasty at Middle Jianjun Road in Yancheng area. Chinese Archaeol. 2001; 11:29-41+98-99. doi: CNKI:SUN:KAGU.0.2001-11-005
Jianjun Road-J16		Ming	Date by typology or cultural layer	120.133	33.3833	4.4	7	7	-2.6	-9.6	Yu HS. The cleaning of ancient wells from East Han to Ming dynasty at Middle Jianjun Road in Yancheng area. Chinese Archaeol. 2001; 11:29-41+98-99. doi: CNKI:SUN:KAGU.0.2001-11-005

## Sheet: Fuzhou
Name-No.		Dynasty (A.D.)	Dating Methods	Longitude (E°)	Latitude (N°)	Elevation (m)	Vertical distance between the wellbore and modern ground level (m)	Wells depth (m)	Wellbore elevation (m)	Well-bottom elevation (m)	Reference
Xindian Well		Late Warring States	Date by typology or cultural layer	119.298	26.1375	13	0.65	4.35	12.35	8	Immovable artifacts. In: Fuzhou Architecture Heritage [Internet]. Available: https://www.fzcuo.com/
Pingshan-J13	J13	West Han	Date by typology or cultural layer	119.297	26.0963	5	3.95	4.3	1.05	-3.25	Zhang Y, Lin LL, Chen Zw, Chen ZS, Lin FY, Zeng SL, Xu HL, Lin G, Zhao RD, Zhao LY, Cheng L and Liang RL. The Excavation Report pf Fuzhou Metro Pingshan Site in Western Han Dynasty. Fujian Wenbo. 2015; 3:16-25
Pingshan-J61	J61	West Jin	Date by typology or cultural layer	119.297	26.0963	5	3.45	3.2	1.55	-1.65	Zhang Y, Lin LL, Chen Zw, Chen ZS, Lin FY, Zeng SL, Xu HL, Lin G, Zhao RD, Zhao LY, Cheng L and Liang RL. The Excavation Report pf Fuzhou Metro Pingshan Site in Western Han Dynasty. Fujian Wenbo. 2015; 3:16-25
Pingshan Well		Jin	Date by typology or cultural layer	119.298	26.097	4	1.6	4.75	2.4	-2.35	Immovable artifacts. In: Fuzhou Architecture Heritage [Internet]. Available: https://www.fzcuo.com/
Qixing Well		Tang	Date by typology or cultural layer	119.276	26.0721	3	0	4.44	3	-1.44	Immovable artifacts. In: Fuzhou Architecture Heritage [Internet]. Available: https://www.fzcuo.com/
Taiquan Well		Tang (802-820)	Date by typology or cultural layer	119.291	26.1034	10	0	3.2	10	6.8	Immovable artifacts. In: Fuzhou Architecture Heritage [Internet]. Available: https://www.fzcuo.com/
Xichansi Well		Tang	Date by typology or cultural layer	119.281	26.0769	5	0	10	5	-5	Immovable artifacts. In: Fuzhou Architecture Heritage [Internet]. Available: https://www.fzcuo.com/
Longquan Well		Late Tang	Date by typology or cultural layer	119.2	26.0952	4	0	7.5	4	-3.5	Immovable artifacts. In: Fuzhou Architecture Heritage [Internet]. Available: https://www.fzcuo.com/
Qichuan Well		Late Tang	Date by typology or cultural layer	119.303	26.0913	4	0	8.4	4	-4.4	Immovable artifacts. In: Fuzhou Architecture Heritage [Internet]. Available: https://www.fzcuo.com/
Xianta Public Well		Late Tang	Date by typology or cultural layer	119.305	26.0843	5	0	7.8	5	-2.8	Immovable artifacts. In: Fuzhou Architecture Heritage [Internet]. Available: https://www.fzcuo.com/
Pinshan-J6	J6	Late Tang	Date by typology or cultural layer	119.297	26.0963	5	3.1	4.3	1.9	-2.4	Immovable artifacts. In: Fuzhou Architecture Heritage [Internet]. Available: https://www.fzcuo.com/
Tongming Well		Wudai (909-945)	Historical records	119.326	26.04	4	0	3.35	4	0.65	Immovable artifacts. In: Fuzhou Architecture Heritage [Internet]. Available: https://www.fzcuo.com/
Zhoujiaci Well		Wudai	Date by typology or cultural layer	119.325	26.0406	3	0	11.7	3	-8.7	Immovable artifacts. In: Fuzhou Architecture Heritage [Internet]. Available: https://www.fzcuo.com/
Yudaojie Well		Song	Date by typology or cultural layer	119.367	26.0224	6	0	5	6	1	Immovable artifacts. In: Fuzhou Architecture Heritage [Internet]. Available: https://www.fzcuo.com/
Dipeng Well		Song	Date by typology or cultural layer	119.236	26.064	8	0	5.8	8	2.2	Immovable artifacts. In: Fuzhou Architecture Heritage [Internet]. Available: https://www.fzcuo.com/
Qinggui Well		Song	Date by typology or cultural layer	119.236	26.064	8	0	4	8	4	Immovable artifacts. In: Fuzhou Architecture Heritage [Internet]. Available: https://www.fzcuo.com/
Chuanwei Well		North Song	Date by typology or cultural layer	119.347	25.8794	7	0	6	7	1	Immovable artifacts. In: Fuzhou Architecture Heritage [Internet]. Available: https://www.fzcuo.com/
Huji Well		North Song (1056)	Well Inscriptions	119.404	25.9881	9	0	6	9	3	Immovable artifacts. In: Fuzhou Architecture Heritage [Internet]. Available: https://www.fzcuo.com/
Citang Well		Song	Date by typology or cultural layer	119.236	26.064	8	0	6.8	8	1.2	Immovable artifacts. In: Fuzhou Architecture Heritage [Internet]. Available: https://www.fzcuo.com/
Zhanglan Well		North Song (1077)	Well Inscriptions	119.39	26.0001	11	0	10	11	1	Immovable artifacts. In: Fuzhou Architecture Heritage [Internet]. Available: https://www.fzcuo.com/
Zhenban Well		Song	Date by typology or cultural layer	119.248	26.065	6	0	5.2	6	0.8	Immovable artifacts. In: Fuzhou Architecture Heritage [Internet]. Available: https://www.fzcuo.com/
Yongshang Well (1140)		North Song (1102)	Well Inscriptions	119.347	25.8794	7	0	6.6	7	0.4	Immovable artifacts. In: Fuzhou Architecture Heritage [Internet]. Available: https://www.fzcuo.com/
Yongshang Well (1102)		North Song (1103)	Well Inscriptions	119.357	26.0911	5	0	6.6	5	-1.6	Immovable artifacts. In: Fuzhou Architecture Heritage [Internet]. Available: https://www.fzcuo.com/
Lisheng Well		Song (1116)	Well Inscriptions	119.289	26.0188	9	0	4.6	9	4.4	Immovable artifacts. In: Fuzhou Architecture Heritage [Internet]. Available: https://www.fzcuo.com/
Yuanqian Well		South Song (1137)	Well Inscriptions	119.582	26.0905	6	0	1.63	6	4.37	Immovable artifacts. In: Fuzhou Architecture Heritage [Internet]. Available: https://www.fzcuo.com/
Yongshang Song Well		South Song (1140)	Well Inscriptions	119.347	25.8794	7	0	6	7	1	Immovable artifacts. In: Fuzhou Architecture Heritage [Internet]. Available: https://www.fzcuo.com/
Huangshanlongwo Well		Song	Date by typology or cultural layer	119.352	26.012	6	0	4.5	6	1.5	Immovable artifacts. In: Fuzhou Architecture Heritage [Internet]. Available: https://www.fzcuo.com/
Zhijie Well		South Song (1146)	Well Inscriptions	119.347	25.8794	7	0	8	7	-1	Immovable artifacts. In: Fuzhou Architecture Heritage [Internet]. Available: https://www.fzcuo.com/
Zhengqian Well		South Song (1147)	Well Inscriptions	119.595	26.0885	5	0	3	5	2	Immovable artifacts. In: Fuzhou Architecture Heritage [Internet]. Available: https://www.fzcuo.com/
Fengwo Well		South Song (1153)	Well Inscriptions	119.6	26.1221	7	0	4.2	7	2.8	Immovable artifacts. In: Fuzhou Architecture Heritage [Internet]. Available: https://www.fzcuo.com/
Anpu Well		South Song (1161)	Well Inscriptions	119.347	25.8794	7	0	6	7	1	Immovable artifacts. In: Fuzhou Architecture Heritage [Internet]. Available: https://www.fzcuo.com/
Xibian Well		South Song (1164)	Well Inscriptions	119.347	25.8794	7	0	6	7	1	Immovable artifacts. In: Fuzhou Architecture Heritage [Internet]. Available: https://www.fzcuo.com/
Aiyuan Well		Song	Date by typology or cultural layer	119.236	26.064	8	0	6	8	2	Immovable artifacts. In: Fuzhou Architecture Heritage [Internet]. Available: https://www.fzcuo.com/
Dan Well		South Song	Date by typology or cultural layer	119.337	26.1007	11	0	5.1	11	5.9	Immovable artifacts. In: Fuzhou Architecture Heritage [Internet]. Available: https://www.fzcuo.com/
Chengmenzhanglan Well		Song	Date by typology or cultural layer	119.391	25.9984	8	0	1.4	8	6.6	Immovable artifacts. In: Fuzhou Architecture Heritage [Internet]. Available: https://www.fzcuo.com/
Dongtoucun Well		South Song (1199)	Well Inscriptions	119.347	25.8794	7	0	8.5	7	-1.5	Immovable artifacts. In: Fuzhou Architecture Heritage [Internet]. Available: https://www.fzcuo.com/
Dongcun Well		South Song (1207)	Well Inscriptions	119.347	25.8794	7	0	2.36	7	4.64	Immovable artifacts. In: Fuzhou Architecture Heritage [Internet]. Available: https://www.fzcuo.com/
Chengmenbitou Well		Song (1220)	Well Inscriptions	119.406	26.0075	2	0	3.8	2	-1.8	Immovable artifacts. In: Fuzhou Architecture Heritage [Internet]. Available: https://www.fzcuo.com/
Yulan Well		Late Song	Date by typology or cultural layer	119.271	26.0112	6	0	3.5	6	2.5	Immovable artifacts. In: Fuzhou Architecture Heritage [Internet]. Available: https://www.fzcuo.com/
Pinshan-J64	J64	Late Song	Date by typology or cultural layer	119.297	26.0963	5	2.4	1.6	2.6	1	Zhang Y, Lin LL, Chen Zw, Chen ZS, Lin FY, Zeng SL, Xu HL, Lin G, Zhao RD, Zhao LY, Cheng L and Liang RL. The Excavation Report pf Fuzhou Metro Pingshan Site in Western Han Dynasty. Fujian Wenbo. 2015; 3:16-25
Huangjia Well		Yuan	Date by typology or cultural layer	119.437	26.0036	4	0	2.2	4	1.8	Immovable artifacts. In: Fuzhou Architecture Heritage [Internet]. Available: https://www.fzcuo.com/
Shangguan Well		Yuan	Date by typology or cultural layer	119.46	25.9971	4	0	3.5	4	0.5	Immovable artifacts. In: Fuzhou Architecture Heritage [Internet]. Available: https://www.fzcuo.com/
Fuxing'an Well		Ming	Date by typology or cultural layer	119.236	26.064	8	0	6	8	2	Immovable artifacts. In: Fuzhou Architecture Heritage [Internet]. Available: https://www.fzcuo.com/
Shibatuo Well		Ming (1457-1464)	Historical records	119.423	25.6359	8	0	18	8	-10	Immovable artifacts. In: Fuzhou Architecture Heritage [Internet]. Available: https://www.fzcuo.com/
Longjiangshibu Well		Ming	Date by typology or cultural layer	119.378	25.9766	5	0	5.2	5	-0.2	Immovable artifacts. In: Fuzhou Architecture Heritage [Internet]. Available: https://www.fzcuo.com/
Chengmenliangcuo Well		Ming	Date by typology or cultural layer	119.413	25.9956	2	0	5.3	2	-3.3	Immovable artifacts. In: Fuzhou Architecture Heritage [Internet]. Available: https://www.fzcuo.com/
Chengmenhuangshan Well		Ming	Date by typology or cultural layer	119.354	26.0109	3	0	5	3	-2	Immovable artifacts. In: Fuzhou Architecture Heritage [Internet]. Available: https://www.fzcuo.com/
Luoshan Well		Early Qing	Date by typology or cultural layer	119.305	26.0804	3	0	7.5	3	-4.5	Immovable artifacts. In: Fuzhou Architecture Heritage [Internet]. Available: https://www.fzcuo.com/
Shishanshishili Well		Qing	Date by typology or cultural layer	119.365	26.0178	5	0	2.6	5	2.4	Immovable artifacts. In: Fuzhou Architecture Heritage [Internet]. Available: https://www.fzcuo.com/
Changmao Well		Qing	Date by typology or cultural layer	119.236	26.064	8	0	4	8	4	Immovable artifacts. In: Fuzhou Architecture Heritage [Internet]. Available: https://www.fzcuo.com/
Shuyuan Well		Qing	Date by typology or cultural layer	119.236	26.064	8	0	6.5	8	1.5	Immovable artifacts. In: Fuzhou Architecture Heritage [Internet]. Available: https://www.fzcuo.com/
Qi'ansanluopai Well		Qing	Date by typology or cultural layer	119.297	26.0234	2	0	5	2	-3	Immovable artifacts. In: Fuzhou Architecture Heritage [Internet]. Available: https://www.fzcuo.com/
Chuanzhengju Well		Qing (1862-1875)	Historical records	119.451	25.9904	3	0	3.2	3	-0.2	Immovable artifacts. In: Fuzhou Architecture Heritage [Internet]. Available: https://www.fzcuo.com/
Liangcuoshangjieli Well		Qing (1862-1876)	Well Inscriptions	119.403	25.9983	4	0	2.4	4	1.6	Immovable artifacts. In: Fuzhou Architecture Heritage [Internet]. Available: https://www.fzcuo.com/
Chengmenpandun Well		Qing	Date by typology or cultural layer	119.35	26.0225	3	0	4.3	3	-1.3	Immovable artifacts. In: Fuzhou Architecture Heritage [Internet]. Available: https://www.fzcuo.com/
Zhuyu Well		the Republic of China	Date by typology or cultural layer	119.335	26.097	6	0	10.6	6	-4.6	Immovable artifacts. In: Fuzhou Architecture Heritage [Internet]. Available: https://www.fzcuo.com/

## Sheet: Guangzhou
Name-No.		Dynasty	Dating Methods	Longitude (E°)	Latitude (N°)	Elevation (m)	Vertical distance between the wellbore and modern ground level (m)	Wells depth (m)	Wellbore elevation (m)	Well-bottom elevation (m)	Reference
Nanyueguo Palace	97J17	Qin	Date by typology or cultural layer	113.27	23.1265	5	5.43	2.2	-0.43	-2.63	Nanyue Kingdom Palace Museum. The excavation report of Nanyue Palace Site in 1995 and 1997. Beijing, China: Wenwu Press; 2008.
Nanyueguo Palace	96SDJ27	West Han	Date by typology or cultural layer	113.27	23.1265	2	3.4	8.8	-1.4	-10.2	Feng YQ, Chen WH, Quan H and Li ZX. Excavation of the Site of the Royal Residence of the Nanyue Kingdom in Guangzhou from 1995 to 1997, Cultural Relics, 9, 4-24+97-98+1-2+1,https.//doi.org/10.13619/j.cnki.cn11-1532/k.2000.09.001, 2000
Nanyueguo Palace	IJ228	West Han	Date by typology or cultural layer	113.27	23.1265	5	3.2	2.16	1.8	-0.36	Hu J, Yang Y and Wen J W.2003 Excavation on the Nanyue Kingdom Palace and Office Sites at Guangzhou City, Archaeology,3, 15-31+100-104+2, 2007.
Nanyueguo Palace	97J12	West Han	Date by typology or cultural layer	113.27	23.1265	5	4.01	1.25	0.99	-0.26	Nanyue Kingdom Palace Museum. The excavation report of Nanyue Palace Site in 1995 and 1997. Beijing, China: Wenwu Press; 2008.
Dongshankou	J27	West Han	Date by typology or cultural layer	113.295	23.124	5		3.5	5	1.5	Quan H, Ma JG and Zhu RT. Excavation of Wells from the Western Han Dynasty to the Ming Dynasty in Dongshankou, Guangzhou, China Cultural Relics News. 002 ed. 4 Oct 2006.
Nanyueguo Palace	97J62*	Han	Date by typology or cultural layer	113.27	23.1265	5	4.5	3.52	0.5	-3.02	Nanyue Kingdom Palace Museum. The excavation report of Nanyue Palace Site in 1995 and 1997. Beijing, China: Wenwu Press; 2008.
Yangfu Well		Han	Date by typology or cultural layer	113.305	23.1014	7		6	7	1	Li ZW, Lin ZX. Guangzhou gu jing ming quan. 1st ed. Guangzhou Shi. Guangdong ren min chu ban she; 2013.
Nanyueguo & Nanhan Site		Han	Date by typology or cultural layer	113.27	23.1265	5	4	6	1	-5	The Institute of Archaeology Cass. 2006 Yearbook of Archaeology in China. Beijing, China: Cultural Relics Press; 2007.
Nanyueguo Palace	97J39	Late West Han	Date by typology or cultural layer	113.27	23.1265	5	4.01	2.62	0.99	-1.63	Nanyue Kingdom Palace Museum. The excavation report of Nanyue Palace Site in 1995 and 1997. Beijing, China: Wenwu Press; 2008.
Nanyueguo Palace	97J41	Late West Han	Date by typology or cultural layer	113.27	23.1265	5	4.01	1.7	0.99	-0.71	Nanyue Kingdom Palace Museum. The excavation report of Nanyue Palace Site in 1995 and 1997. Beijing, China: Wenwu Press; 2008.
Nanyueguo Palace	97J43	East Han	Date by typology or cultural layer	113.27	23.1265	5	3.89	1.26	1.11	-0.15	Nanyue Kingdom Palace Museum. The excavation report of Nanyue Palace Site in 1995 and 1997. Beijing, China: Wenwu Press; 2008.
Nanyueguo Palace	97J87	East Han	Date by typology or cultural layer	113.27	23.1265	5	3.89	3	1.11	-1.89	Nanyue Kingdom Palace Museum. The excavation report of Nanyue Palace Site in 1995 and 1997. Beijing, China: Wenwu Press; 2008.
Nanyueguo Palace	97J63	East Han	Date by typology or cultural layer	113.27	23.1265	5	4.25	5.15	0.75	-4.4	Nanyue Kingdom Palace Museum. The excavation report of Nanyue Palace Site in 1995 and 1997. Beijing, China: Wenwu Press; 2008.
Nanyueguo Palace	97J91	East Han	Date by typology or cultural layer	113.27	23.1265	5	3.89	0.5	1.11	0.61	Nanyue Kingdom Palace Museum. The excavation report of Nanyue Palace Site in 1995 and 1997. Beijing, China: Wenwu Press; 2008.
Nanyueguo Palace	97J54	East Han	Date by typology or cultural layer	113.27	23.1265	5	4.01	1.8	0.99	-0.81	Nanyue Kingdom Palace Museum. The excavation report of Nanyue Palace Site in 1995 and 1997. Beijing, China: Wenwu Press; 2008.
Nanyueguo Palace	97J85	East Han	Date by typology or cultural layer	113.27	23.1265	5	4.18	2.5	0.82	-1.68	Nanyue Kingdom Palace Museum. The excavation report of Nanyue Palace Site in 1995 and 1997. Beijing, China: Wenwu Press; 2008.
Nanyueguo Palace	97J11	West Jin	Date by typology or cultural layer	113.27	23.1265	5	3.89	1.1	1.11	0.01	Nanyue Kingdom Palace Museum. The excavation report of Nanyue Palace Site in 1995 and 1997. Beijing, China: Wenwu Press; 2008.
Nanyueguo Palace	97J14	West Jin	Date by typology or cultural layer	113.27	23.1265	5	3.89	1.7	1.11	-0.59	Nanyue Kingdom Palace Museum. The excavation report of Nanyue Palace Site in 1995 and 1997. Beijing, China: Wenwu Press; 2008.
Nanyueguo Palace	95J15	West Jin	Date by typology or cultural layer	113.27	23.1265	5	4.94	1.98	0.06	-1.92	Nanyue Kingdom Palace Museum. The excavation report of Nanyue Palace Site in 1995 and 1997. Beijing, China: Wenwu Press; 2008.
Nanyueguo Palace	95J20	West Jin	Date by typology or cultural layer	113.27	23.1265	5	4.94	1.67	0.06	-1.61	Nanyue Kingdom Palace Museum. The excavation report of Nanyue Palace Site in 1995 and 1997. Beijing, China: Wenwu Press; 2008.
Nanyueguo Palace	95J16	East Jin	Date by typology or cultural layer	113.27	23.1265	5	4.68	3.1	0.32	-2.78	Nanyue Kingdom Palace Museum. The excavation report of Nanyue Palace Site in 1995 and 1997. Beijing, China: Wenwu Press; 2008.
Nanyueguo Palace	97J30	East Jin	Date by typology or cultural layer	113.27	23.1265	5	4.25	2.43	0.75	-1.68	Nanyue Kingdom Palace Museum. The excavation report of Nanyue Palace Site in 1995 and 1997. Beijing, China: Wenwu Press; 2008.
Nanyueguo Palace	97J33	East Jin	Date by typology or cultural layer	113.27	23.1265	5	4.25	3	0.75	-2.25	Nanyue Kingdom Palace Museum. The excavation report of Nanyue Palace Site in 1995 and 1997. Beijing, China: Wenwu Press; 2008.
Nanyueguo Palace	97J73	East Jin	Date by typology or cultural layer	113.27	23.1265	5	4.25	1.3	0.75	-0.55	Nanyue Kingdom Palace Museum. The excavation report of Nanyue Palace Site in 1995 and 1997. Beijing, China: Wenwu Press; 2008.
Nanyueguo Palace	97J84	East Jin	Date by typology or cultural layer	113.27	23.1265	5	4.25	3.07	0.75	-2.32	Nanyue Kingdom Palace Museum. The excavation report of Nanyue Palace Site in 1995 and 1997. Beijing, China: Wenwu Press; 2008.
Nanyueguo Palace	95J17	East Jin	Date by typology or cultural layer	113.27	23.1265	5	4.68	2.8	0.32	-2.48	Nanyue Kingdom Palace Museum. The excavation report of Nanyue Palace Site in 1995 and 1997. Beijing, China: Wenwu Press; 2008.
Nanyueguo Palace	97J44	East Jin	Date by typology or cultural layer	113.27	23.1265	5	4.25	1.8	0.75	-1.05	Nanyue Kingdom Palace Museum. The excavation report of Nanyue Palace Site in 1995 and 1997. Beijing, China: Wenwu Press; 2008.
Nanyueguo Palace	97J42	Late East Jin - Early Southern Dynasty	Date by typology or cultural layer	113.27	23.1265	5	4.13	1.4	0.87	-0.53	Nanyue Kingdom Palace Museum. The excavation report of Nanyue Palace Site in 1995 and 1997. Beijing, China: Wenwu Press; 2008.
Nanyueguo Palace	97J78	Late East Jin - Early Southern Dynasty	Date by typology or cultural layer	113.27	23.1265	5	3.39	1.85	1.61	-0.24	Nanyue Kingdom Palace Museum. The excavation report of Nanyue Palace Site in 1995 and 1997. Beijing, China: Wenwu Press; 2008.
Nanyueguo Palace	97J34	Late East Jin - Early Southern Dynasty	Date by typology or cultural layer	113.27	23.1265	5	5.3	1.36	-0.3	-1.66	Nanyue Kingdom Palace Museum. The excavation report of Nanyue Palace Site in 1995 and 1997. Beijing, China: Wenwu Press; 2008.
Nanyueguo Palace	J8	East Jin - Southern Dynasty	Date by typology or cultural layer	113.27	23.1265	5	3.34	5.15	1.66	-3.49	PALACE AND GOVERNMENT OFFICE SITE OF THE NANYUE STATE IN GUANGZHOU. Acta Archaeologica Sinica. 2002; 235-260+269-276.
Nanyueguo Palace	97J40	South Dynasty	Date by typology or cultural layer	113.27	23.1265	5	3.39	2	1.61	-0.39	Nanyue Kingdom Palace Museum. The excavation report of Nanyue Palace Site in 1995 and 1997. Beijing, China: Wenwu Press; 2008.
Nanyueguo Palace	97J36	South Dynasty	Date by typology or cultural layer	113.27	23.1265	5	4.7	1.6	0.3	-1.3	Nanyue Kingdom Palace Museum. The excavation report of Nanyue Palace Site in 1995 and 1997. Beijing, China: Wenwu Press; 2008.
Nanyueguo Palace	97J70	South Dynasty	Date by typology or cultural layer	113.27	23.1265	5	3.39	1.76	1.61	-0.15	Nanyue Kingdom Palace Museum. The excavation report of Nanyue Palace Site in 1995 and 1997. Beijing, China: Wenwu Press; 2008.
Nanyueguo Palace	97J77	South Dynasty	Date by typology or cultural layer	113.27	23.1265	5	3.39	2.1	1.61	-0.49	Nanyue Kingdom Palace Museum. The excavation report of Nanyue Palace Site in 1995 and 1997. Beijing, China: Wenwu Press; 2008.
Dongshankou	J18	Early Tang (no later than A.D. 758)	Date by typology or cultural layer	113.295	23.124	5		2	5	3	Quan H, Ma JG and Zhu RT. Excavation of Wells from the Western Han Dynasty to the Ming Dynasty in Dongshankou, Guangzhou, China Cultural Relics News. 002 ed. 4 Oct 2006.
Nanyueguo Palace	95J12	Early Tang - Mid Tang	Date by typology or cultural layer	113.27	23.1265	5	4.42	1.58	0.58	-1	Nanyue Kingdom Palace Museum. The excavation report of Nanyue Palace Site in 1995 and 1997. Beijing, China: Wenwu Press; 2008.
Nanyueguo Palace	97J67	Early Tang - Mid Tang	Date by typology or cultural layer	113.27	23.1265	5	3.39	1.3	1.61	0.31	Nanyue Kingdom Palace Museum. The excavation report of Nanyue Palace Site in 1995 and 1997. Beijing, China: Wenwu Press; 2008.
Nanyueguo Palace	95J7	Early Tang - Mid Tang	Date by typology or cultural layer	113.27	23.1265	5	4.42	1.1	0.58	-0.52	Nanyue Kingdom Palace Museum. The excavation report of Nanyue Palace Site in 1995 and 1997. Beijing, China: Wenwu Press; 2008.
Nanyueguo Palace	95J8	Early Tang - Mid Tang	Date by typology or cultural layer	113.27	23.1265	5	4.42	1.98	0.58	-1.4	Nanyue Kingdom Palace Museum. The excavation report of Nanyue Palace Site in 1995 and 1997. Beijing, China: Wenwu Press; 2008.
Nanyueguo Palace	97J66	Early Tang - Mid Tang	Date by typology or cultural layer	113.27	23.1265	5	3.61	1.6	1.39	-0.21	Nanyue Kingdom Palace Museum. The excavation report of Nanyue Palace Site in 1995 and 1997. Beijing, China: Wenwu Press; 2008.
Nanyueguo Palace	97J86	Early Tang - Mid Tang	Date by typology or cultural layer	113.27	23.1265	5	4.6	4.22	0.4	-3.82	Nanyue Kingdom Palace Museum. The excavation report of Nanyue Palace Site in 1995 and 1997. Beijing, China: Wenwu Press; 2008.
Nanyueguo Palace	97J19	Early Tang - Mid Tang	Date by typology or cultural layer	113.27	23.1265	5	4.6	2.6	0.4	-2.2	Nanyue Kingdom Palace Museum. The excavation report of Nanyue Palace Site in 1995 and 1997. Beijing, China: Wenwu Press; 2008.
Nanyueguo Palace	95J11	Early Tang - Mid Tang	Date by typology or cultural layer	113.27	23.1265	5	4.42	1.42	0.58	-0.84	Nanyue Kingdom Palace Museum. The excavation report of Nanyue Palace Site in 1995 and 1997. Beijing, China: Wenwu Press; 2008.
Nanyueguo Palace	97J26	Early Tang - Mid Tang	Date by typology or cultural layer	113.27	23.1265	5	4.5	2.66	0.5	-2.16	Nanyue Kingdom Palace Museum. The excavation report of Nanyue Palace Site in 1995 and 1997. Beijing, China: Wenwu Press; 2008.
Nanyueguo Palace	97J28	Late Tang	Date by typology or cultural layer	113.27	23.1265	5	4.5	3	0.5	-2.5	Nanyue Kingdom Palace Museum. The excavation report of Nanyue Palace Site in 1995 and 1997. Beijing, China: Wenwu Press; 2008.
Nanyueguo Palace	97J48	Late Tang	Date by typology or cultural layer	113.27	23.1265	5	4.4	2.3	0.6	-1.7	Nanyue Kingdom Palace Museum. The excavation report of Nanyue Palace Site in 1995 and 1997. Beijing, China: Wenwu Press; 2008.
Nanyueguo Palace	97J52	Late Tang	Date by typology or cultural layer	113.27	23.1265	5	4.4	1.7	0.6	-1.1	Nanyue Kingdom Palace Museum. The excavation report of Nanyue Palace Site in 1995 and 1997. Beijing, China: Wenwu Press; 2008.
Nanyueguo Palace	97J53	Late Tang	Date by typology or cultural layer	113.27	23.1265	5	3.61	2.26	1.39	-0.87	Nanyue Kingdom Palace Museum. The excavation report of Nanyue Palace Site in 1995 and 1997. Beijing, China: Wenwu Press; 2008.
Nanyueguo Palace	97J71	Late Tang	Date by typology or cultural layer	113.27	23.1265	5	4.3	3.4	0.7	-2.7	Nanyue Kingdom Palace Museum. The excavation report of Nanyue Palace Site in 1995 and 1997. Beijing, China: Wenwu Press; 2008.
Nanyueguo Palace	97J58	Wudai	Date by typology or cultural layer	113.27	23.1265	5	4.3	1.8	0.7	-1.1	Nanyue Kingdom Palace Museum. The excavation report of Nanyue Palace Site in 1995 and 1997. Beijing, China: Wenwu Press; 2008.
Nanyueguo Palace	97J64	Wudai	Date by typology or cultural layer	113.27	23.1265	5	4.3	3.95	0.7	-3.25	Nanyue Kingdom Palace Museum. The excavation report of Nanyue Palace Site in 1995 and 1997. Beijing, China: Wenwu Press; 2008.
Dongshankou	J38	Wudai	Date by typology or cultural layer	113.295	23.124	5		2.48	5	2.52	Quan H, Ma JG and Zhu RT. Excavation of Wells from the Western Han Dynasty to the Ming Dynasty in Dongshankou, Guangzhou, China Cultural Relics News. 002 ed. 4 Oct 2006.
Nanyueguo Palace	95J18	North Song	Date by typology or cultural layer	113.27	23.1265	5	4.55	1.5	0.45	-1.05	Nanyue Kingdom Palace Museum. The excavation report of Nanyue Palace Site in 1995 and 1997. Beijing, China: Wenwu Press; 2008.
Nanyueguo Palace	97J20	North Song	Date by typology or cultural layer	113.27	23.1265	5	4.5	1.6	0.5	-1.1	Nanyue Kingdom Palace Museum. The excavation report of Nanyue Palace Site in 1995 and 1997. Beijing, China: Wenwu Press; 2008.
Nanyueguo Palace	97J55	North Song	Date by typology or cultural layer	113.27	23.1265	5	4.5	3.95	0.5	-3.45	Nanyue Kingdom Palace Museum. The excavation report of Nanyue Palace Site in 1995 and 1997. Beijing, China: Wenwu Press; 2008.
Nanyueguo Palace	95J9	North Song	Date by typology or cultural layer	113.27	23.1265	5	4.23	2.95	0.77	-2.18	Nanyue Kingdom Palace Museum. The excavation report of Nanyue Palace Site in 1995 and 1997. Beijing, China: Wenwu Press; 2008.
Rongxiang Well		North Song	Date by typology or cultural layer	113.509	22.8264	7		7.5	7	-0.5	Li ZW, Lin ZX. Guangzhou gu jing ming quan. 1st ed. Guangzhou Shi. Guangdong ren min chu ban she; 2013.
Dongshankou	J13	Song	Date by typology or cultural layer	113.295	23.124	5		1	5	4	Quan H, Ma JG and Zhu RT. Excavation of Wells from the Western Han Dynasty to the Ming Dynasty in Dongshankou, Guangzhou, China Cultural Relics News. 002 ed. 4 Oct 2006.
Dongshankou	J26	Song	Date by typology or cultural layer	113.295	23.124	5		4.18	5	0.82	Quan H, Ma JG and Zhu RT. Excavation of Wells from the Western Han Dynasty to the Ming Dynasty in Dongshankou, Guangzhou, China Cultural Relics News. 002 ed. 4 Oct 2006.
Dongshankou	J16	Song	Date by typology or cultural layer	113.295	23.124	5		5.52	5	-0.52	Quan H, Ma JG and Zhu RT. Excavation of Wells from the Western Han Dynasty to the Ming Dynasty in Dongshankou, Guangzhou, China Cultural Relics News. 002 ed. 4 Oct 2006.
Dongshankou	J22	Song	Date by typology or cultural layer	113.295	23.124	5		0.9	5	4.1	Quan H, Ma JG and Zhu RT. Excavation of Wells from the Western Han Dynasty to the Ming Dynasty in Dongshankou, Guangzhou, China Cultural Relics News. 002 ed. 4 Oct 2006.
Diaobei Well		Song	Date by typology or cultural layer	113.26	23.1263	9		7	9	2	Li ZW, Lin ZX. Guangzhou gu jing ming quan. 1st ed. Guangzhou Shi. Guangdong ren min chu ban she; 2013.
Yangyu Well		Song	Date by typology or cultural layer	113.228	23.0587	1		3.85	1	-2.85	Li ZW, Lin ZX. Guangzhou gu jing ming quan. 1st ed. Guangzhou Shi. Guangdong ren min chu ban she; 2013.
Wannianyin Well		Song	Date by typology or cultural layer	113.507	22.8329	-2		5	-2	-7	Li ZW, Lin ZX. Guangzhou gu jing ming quan. 1st ed. Guangzhou Shi. Guangdong ren min chu ban she; 2013.
Shaluwuse Well		Song	Date by typology or cultural layer	113.447	23.0657	1		4	1	-3	Li ZW, Lin ZX. Guangzhou gu jing ming quan. 1st ed. Guangzhou Shi. Guangdong ren min chu ban she; 2013.
Nanyueguo Palace	97J24	South Song	Date by typology or cultural layer	113.27	23.1265	5	4.2	2.85	0.8	-2.05	Nanyue Kingdom Palace Museum. The excavation report of Nanyue Palace Site in 1995 and 1997, Wenwu Press, Beijing, China, 91-93, 2008.
Huangcun Well		South Song	Date by typology or cultural layer	113.408	23.1263	7		2	7	5	Li ZW, Lin ZX. Guangzhou gu jing ming quan. 1st ed. Guangzhou Shi. Guangdong ren min chu ban she; 2013.
Songshan Well		Late South Song	Date by typology or cultural layer	113.5	22.8233	3		7	3	-4	Li ZW, Lin ZX. Guangzhou gu jing ming quan. 1st ed. Guangzhou Shi. Guangdong ren min chu ban she; 2013.
Wenxingli Well		Late South Song	Date by typology or cultural layer	113.5	22.8233	3		9	3	-6	Li ZW, Lin ZX. Guangzhou gu jing ming quan. 1st ed. Guangzhou Shi. Guangdong ren min chu ban she; 2013.
Yinjingtou		Yuan	Date by typology or cultural layer	113.5	22.8233	-1		3	-1	-4	Li ZW, Lin ZX. Guangzhou gu jing ming quan. 1st ed. Guangzhou Shi. Guangdong ren min chu ban she; 2013.
Licunmingquan Well		Yuan	Date by typology or cultural layer	113.319	23.0133	2		2.28	2	-0.28	Li ZW, Lin ZX. Guangzhou gu jing ming quan. 1st ed. Guangzhou Shi. Guangdong ren min chu ban she; 2013.
Nanyueguo Palace	J7	Ming	Date by typology or cultural layer	113.27	23.1265	5	1.9	4	3.1	-0.9	PALACE AND GOVERNMENT OFFICE SITE OF THE NANYUE STATE IN GUANGZHOU. Acta Archaeologica Sinica. 2002; 235-260+269-276.
Xueyu Well		Ming	Date by typology or cultural layer	113.509	22.8264	7		6	7	1	Li ZW, Lin ZX. Guangzhou gu jing ming quan. 1st ed. Guangzhou Shi. Guangdong ren min chu ban she; 2013.
Shangshuwanggongci Well		明永乐	Date by typology or cultural layer	113.396	23.119	2		2.5	2	-0.5	Li ZW, Lin ZX. Guangzhou gu jing ming quan. 1st ed. Guangzhou Shi. Guangdong ren min chu ban she; 2013.
Xinglong Well		Ming	Date by typology or cultural layer	113.575	22.7585	8		4	8	4	Li ZW, Lin ZX. Guangzhou gu jing ming quan. 1st ed. Guangzhou Shi. Guangdong ren min chu ban she; 2013.
Lintang Well		Ming	Date by typology or cultural layer	113.579	22.7649	4		10	4	-6	Li ZW, Lin ZX. Guangzhou gu jing ming quan. 1st ed. Guangzhou Shi. Guangdong ren min chu ban she; 2013.
Runqian Well		Ming	Date by typology or cultural layer	113.575	22.7585	0		3.5	0	-3.5	Li ZW, Lin ZX. Guangzhou gu jing ming quan. 1st ed. Guangzhou Shi. Guangdong ren min chu ban she; 2013.
Kengwei Well		Ming	Date by typology or cultural layer	113.579	22.7649	4		3.8	4	0.2	Li ZW, Lin ZX. Guangzhou gu jing ming quan. 1st ed. Guangzhou Shi. Guangdong ren min chu ban she; 2013.
Dajie Well		Ming	Date by typology or cultural layer	113.579	22.7649	4		5	4	-1	Li ZW, Lin ZX. Guangzhou gu jing ming quan. 1st ed. Guangzhou Shi. Guangdong ren min chu ban she; 2013.
Shuben Well		Ming	Date by typology or cultural layer	113.509	22.8264	2		10	2	-8	Li ZW, Lin ZX. Guangzhou gu jing ming quan. 1st ed. Guangzhou Shi. Guangdong ren min chu ban she; 2013.
Jingzai		Ming	Date by typology or cultural layer	113.575	22.7585	0		5	0	-5	Li ZW, Lin ZX. Guangzhou gu jing ming quan. 1st ed. Guangzhou Shi. Guangdong ren min chu ban she; 2013.
Tianhougumiao Well		Ming	Date by typology or cultural layer	113.575	22.7585	0		4.3	0	-4.3	Li ZW, Lin ZX. Guangzhou gu jing ming quan. 1st ed. Guangzhou Shi. Guangdong ren min chu ban she; 2013.
Fuqing Well		Ming	Date by typology or cultural layer	113.489	22.9754	1		8.5	1	-7.5	Li ZW, Lin ZX. Guangzhou gu jing ming quan. 1st ed. Guangzhou Shi. Guangdong ren min chu ban she; 2013.
Zushan Well		Ming	Date by typology or cultural layer	113.489	22.9754	1		9.4	1	-8.4	Li ZW, Lin ZX. Guangzhou gu jing ming quan. 1st ed. Guangzhou Shi. Guangdong ren min chu ban she; 2013.
Liyu Well		Ming	Date by typology or cultural layer	113.489	22.9754	1		3.6	1	-2.6	Li ZW, Lin ZX. Guangzhou gu jing ming quan. 1st ed. Guangzhou Shi. Guangdong ren min chu ban she; 2013.
Dajingtou Well		Ming	Date by typology or cultural layer	113.489	22.9754	1		2.5	1	-1.5	Li ZW, Lin ZX. Guangzhou gu jing ming quan. 1st ed. Guangzhou Shi. Guangdong ren min chu ban she; 2013.
Longtou Well		Ming	Date by typology or cultural layer	113.225	23.1447	0		2.5	0	-2.5	Li ZW, Lin ZX. Guangzhou gu jing ming quan. 1st ed. Guangzhou Shi. Guangdong ren min chu ban she; 2013.
Xijing Well		Qing (Shun Zhi)	Date by typology or cultural layer	113.3	23.2828	7		3	7	4	Li ZW, Lin ZX. Guangzhou gu jing ming quan. 1st ed. Guangzhou Shi. Guangdong ren min chu ban she; 2013.
Tangwei Well		Qing	Date by typology or cultural layer	113.505	22.8273	5		4.5	5	0.5	Li ZW, Lin ZX. Guangzhou gu jing ming quan. 1st ed. Guangzhou Shi. Guangdong ren min chu ban she; 2013.
Xincun Well		Qing	Date by typology or cultural layer	113.575	22.7585	0		4	0	-4	Li ZW, Lin ZX. Guangzhou gu jing ming quan. 1st ed. Guangzhou Shi. Guangdong ren min chu ban she; 2013.
Haitou Well		Qing	Date by typology or cultural layer	113.507	22.8329	-2		5	-2	-7	Li ZW, Lin ZX. Guangzhou gu jing ming quan. 1st ed. Guangzhou Shi. Guangdong ren min chu ban she; 2013.
Zhonghefang Well		Qing	Date by typology or cultural layer	113.505	22.8273	5		5	5	0	Li ZW, Lin ZX. Guangzhou gu jing ming quan. 1st ed. Guangzhou Shi. Guangdong ren min chu ban she; 2013.
Danshui Well		Qing	Date by typology or cultural layer	113.482	22.9415	0		5	0	-5	Li ZW, Lin ZX. Guangzhou gu jing ming quan. 1st ed. Guangzhou Shi. Guangdong ren min chu ban she; 2013.
Huangshatang Well		Qing	Date by typology or cultural layer	113.053	23.4094	6		8	6	-2	Li ZW, Lin ZX. Guangzhou gu jing ming quan. 1st ed. Guangzhou Shi. Guangdong ren min chu ban she; 2013.
Shankeng Well		Qing (Qian Long)	Date by typology or cultural layer	113.507	22.8329	-2		4.8	-2	-6.8	Li ZW, Lin ZX. Guangzhou gu jing ming quan. 1st ed. Guangzhou Shi. Guangdong ren min chu ban she; 2013.
Lanhua Well		Qing	Date by typology or cultural layer	113.543	23.0952	1		2	1	-1	Li ZW, Lin ZX. Guangzhou gu jing ming quan. 1st ed. Guangzhou Shi. Guangdong ren min chu ban she; 2013.
Huakengcun Well		Qing	Date by typology or cultural layer	113.222	23.2605	3		9	3	-6	Li ZW, Lin ZX. Guangzhou gu jing ming quan. 1st ed. Guangzhou Shi. Guangdong ren min chu ban she; 2013.
Jimolouxiang Well		Qing (Dao Guang)	Date by typology or cultural layer	113.089	23.337	2		8	2	-6	Li ZW, Lin ZX. Guangzhou gu jing ming quan. 1st ed. Guangzhou Shi. Guangdong ren min chu ban she; 2013.
Dexingli Well		Late Qing	Date by typology or cultural layer	113.104	23.3166	2		8	2	-6	Li ZW, Lin ZX. Guangzhou gu jing ming quan. 1st ed. Guangzhou Shi. Guangdong ren min chu ban she; 2013.
Anlaishi Well		Late Qing	Date by typology or cultural layer	113.405	23.0778	5		10	5	-5	Li ZW, Lin ZX. Guangzhou gu jing ming quan. 1st ed. Guangzhou Shi. Guangdong ren min chu ban she; 2013.

## Sheet: Interpolation Data
Period	Time	PGWL (Chengdu)	PGWL (Changsha)	PGWL (Nanjing)	PGWL (Suzhou)	PGWL (Suqian)	PGWL (Yancheng)	PGWL (Fuzhou)	PGWL (Guangzhou)
Warring States	475 - 221 B.C.	500.25	47.27	5.59452	-1.47167	8.24274	-4.12268	8	-1.14392
West Han	B.C. 221 - 24 A.D.	500.39	46.824	5.59866	-1.43253	8.24147	-4.11588	-3.25	-2.07556
East Han	24 - 265 A.D.	500.39	47.4	5.59934	-1.43193	8.2372	-3.2	-0.174586	-1.38667
Jin	265 - 420 A.D.	492.8	47.125	7.64154	-1.43212	8.23698	-3.55	-2	-1.54267
South & North	420 - 618 A.D.	496.971	48.0639	6.89154	-1.31794	8.24097	-3.6	-0.178119	-0.5825
Tang	618 - 907 A.D.	501.877	48.5111	5.59841	-1.62564	7.27778	-2.2	0.12	-0.884
Wudai	907 - 960 A.D.	494.688	49.85	5.59944	-1.43272	8.24187	-3.05	-3.525	-1.3375
North Song	960 - 1127 A.D.	491.7	47.8744	7.40231	-1.43263	9	-2.4	1.58182	-0.825385
South Song	1127 - 1279 A.D.	491.7	47.8744	5.60063	-1.612	8.23931	-3.6	2.00062	-1.7625
Yuan	1279 - 1368 A.D.	496.973	46.45	3.09	-1.43325	8.24358	-4.6	1.15	-2.14
Ming	1368 - 1644 A.D.	497.48	49.1375	7.945	-1.43371	4.4	-9.6	-2.7	-2.90625
Qing	1644 - 1911 A.D.	496.98	47.7763	6.4375	-1.43354	10.7812	-4.12458	0.0625	-3.73
R.O.C.	1911 - 1949 A.D.	496.981	48.1921	6.802	-1.43403	9.5	-4.11452	-4.6	7.33333
Legend
	Red shaded: high PGWL period
	Blue shaded: low PGWL period
* The data are average PGWL during empire periods calculated by interpolation data.
